# Supplementary material for: (Z)-4-Amino-1,2,5-oxadiazole-3-carboxamide oxime
Source: Acta Crystallogr Sect E Struct Rep Online. 2009 Oct 31;65(Pt 11):o2911. doi: 10.1107/S1600536809044432 (PMC2971256; doi:10.1107/S1600536809044432)
Supplement: Supplementary file 1 [file e-65-o2911-sup1.cif]

##############################################################################
###                                                                        ###
###        Electronic paper (Acta Crystallographica Section E)             ###
###                                                                        ###
##############################################################################
#                                                                            #
# This CIF contains the data in a paper accepted for publication in Acta     #
# Crystallographica Section E. It conforms to the requirements of Notes      #
# for Authors for Section E, and has been peer reviewed under the auspices   #
# of the IUCr Commission on Journals.                                        #
#                                                                            #
# Full details of the Crystallographic Information File format               #
# are given in the paper "The Crystallographic Information File (CIF):       #
# a New Standard Archive File for Crystallography" by S. R. Hall, F. H.      #
# Allen and I. D. Brown [Acta Cryst. (1991), A47, 655-685].                  #
#                                                                            #
# The current version of the core CIF dictionary is obtainable from          #
# ftp://ftp.iucr.org/pub/cif_core.dic. The current version number is 2.4.    #
#                                                                            #
# Software is freely available for graphical display of the structure(s) in  #
# this CIF.  For information consult the CIF home page http://www.iucr.org/  #
# cif/home.html                                                              #
#                                                                            #
# This file may be used for bona fide research purposes within the           #
# scientific community so long as proper attribution is given to the journal # 
# article from which it was obtained.                                        #
#                                                                            #
##############################################################################
                                             
data_global
_audit_creation_method     SHELXL-97
_journal_data_validation_number     ?
_journal_date_recd_electronic     2009-09-30
_journal_date_accepted     2009-10-26
_journal_name_full     'Acta Crystallographica, Section E'
_journal_year     2009
_journal_volume     65
_journal_issue     11
_journal_page_first     o2911
_journal_page_last     o2911
_journal_paper_category     QO
_journal_coeditor_code     LH2924
_publ_contact_author_name     ' Fang-fang Jian'
_publ_contact_author_address
;MicroScale Science Institute
Weifang University
Weifang 261061
People's Republic of China
;
_publ_contact_author_email     ffjian2008@163.com
_publ_contact_author_fax     '86-0536-8785802'
_publ_contact_author_phone     '86-0536-8785802'
_publ_section_title
;
(<i>Z</i>)-4-Amino-1,2,5-oxadiazole-3-carboxamide oxime
;
loop_
    _publ_author_name
    _publ_author_footnote
    _publ_author_address
    'Hui Zhang' .
;
MicroScale Science Institute,
Department of Chemistry and Chemical Engineering
Weifang University
Weifang 261061
People's Republic of China
;
    'Jian, Fang-fang' .
;
MicroScale Science Institute
Weifang University
Weifang 261061
People's Republic of China
;
data_I
_chemical_name_systematic
;
(<i>Z</i>)-4-Amino-1,2,5-oxadiazole-3-carboxamide oxime
;
_chemical_name_common     ?
_chemical_formula_moiety     'C3 H5 N5 O2'
_chemical_formula_sum     'C3 H5 N5 O2'
_chemical_formula_iupac     'C3 H5 N5 O2'
_chemical_formula_weight     143.12
_chemical_melting_point     ?
_symmetry_cell_setting     Monoclinic
_symmetry_space_group_name_H-M     'P 21/c'
_symmetry_space_group_name_Hall     '-P 2ybc'
loop_
    _symmetry_equiv_pos_as_xyz
    'x, y, z'
    '-x, y+1/2, -z+1/2'
    '-x, -y, -z'
    'x, -y-1/2, z-1/2'
_cell_length_a     7.6514(15)
_cell_length_b     11.712(2)
_cell_length_c     19.218(4)
_cell_angle_alpha     90.00
_cell_angle_beta     96.53(3)
_cell_angle_gamma     90.00
_cell_volume     1710.9(6)
_cell_formula_units_Z     12
_cell_measurement_reflns_used     3891
_cell_measurement_theta_min     3.19
_cell_measurement_theta_max     27.47
_cell_measurement_temperature     293(2)
_exptl_crystal_description     bar
_exptl_crystal_colour     yellow
_exptl_crystal_size_max     0.20
_exptl_crystal_size_mid     0.15
_exptl_crystal_size_min     0.10
_exptl_crystal_density_diffrn     1.667
_exptl_crystal_density_meas     ?
_exptl_crystal_density_method     'not measured'
_exptl_crystal_F_000     888
_exptl_absorpt_coefficient_mu     0.141
_exptl_absorpt_correction_type     none
_exptl_absorpt_process_details     ?
_exptl_absorpt_correction_T_min     ?
_exptl_absorpt_correction_T_max     ?
_exptl_special_details
;
;
_diffrn_ambient_temperature     293(2)
_diffrn_radiation_type     MoK\a
_diffrn_radiation_wavelength     0.71073
_diffrn_radiation_source     'fine-focus sealed tube'
_diffrn_radiation_monochromator     graphite
_diffrn_measurement_device_type     'Bruker SMART CCD'
_diffrn_measurement_method     '\f and \w'
_diffrn_detector_area_resol_mean     ?
_diffrn_reflns_number     16421
_diffrn_reflns_av_R_equivalents     0.0176
_diffrn_reflns_av_sigmaI/netI     0.0149
_diffrn_reflns_theta_min     3.19
_diffrn_reflns_theta_max     27.47
_diffrn_reflns_theta_full     27.47
_diffrn_measured_fraction_theta_max     0.998
_diffrn_measured_fraction_theta_full     0.998
_diffrn_reflns_limit_h_min     -8
_diffrn_reflns_limit_h_max     9
_diffrn_reflns_limit_k_min     -15
_diffrn_reflns_limit_k_max     15
_diffrn_reflns_limit_l_min     -24
_diffrn_reflns_limit_l_max     24
_diffrn_reflns_reduction_process     ?
_diffrn_standards_number     ?
_diffrn_standards_interval_count     ?
_diffrn_standards_interval_time     ?
_diffrn_standards_decay_%     ?
_refine_special_details
;
Refinement of <i>F</i>^2^ against ALL reflections. The weighted <i>R</i>-factor
<i>wR</i> and goodness of fit <i>S</i> are based on <i>F</i>^2^, conventional
<i>R</i>-factors <i>R</i> are based on <i>F</i>, with <i>F</i> set to zero for
negative <i>F</i>^2^. The threshold expression of <i>F</i>^2^ >
\s(<i>F</i>^2^) is used only for calculating <i>R</i>-factors(gt) <i>etc</i>.
and is not relevant to the choice of reflections for refinement.
<i>R</i>-factors based on <i>F</i>^2^ are statistically about twice as large
as those based on <i>F</i>, and <i>R</i>- factors based on ALL data will be
even larger.
;
_reflns_number_total     3891
_reflns_number_gt     2954
_reflns_threshold_expression     'I>2\s(I)'
_refine_ls_structure_factor_coef     Fsqd
_refine_ls_matrix_type     full
_refine_ls_R_factor_all     0.0517
_refine_ls_R_factor_gt     0.0414
_refine_ls_wR_factor_gt     0.1224
_refine_ls_wR_factor_ref     0.1305
_refine_ls_goodness_of_fit_ref     0.879
_refine_ls_restrained_S_all     0.879
_refine_ls_number_reflns     3891
_refine_ls_number_parameters     271
_refine_ls_number_restraints     0
_refine_ls_hydrogen_treatment     constr
_refine_ls_weighting_scheme     calc
_refine_ls_weighting_details
         'calc w=1/[\s^2^(Fo^2^)+(0.0979P)^2^+0.2809P] where P=(Fo^2^+2Fc^2^)/3'
_atom_sites_solution_hydrogens     geom
_atom_sites_solution_primary     direct
_atom_sites_solution_secondary     difmap
_refine_ls_shift/su_max     0.000
_refine_ls_shift/su_mean     0.000
_refine_diff_density_max     0.414
_refine_diff_density_min     -0.274
_refine_ls_extinction_method     none
_refine_ls_extinction_coef     ?
loop_
    _atom_type_symbol
    _atom_type_description
    _atom_type_scat_dispersion_real
    _atom_type_scat_dispersion_imag
    _atom_type_scat_source
    'C' 'C' 0.0033 0.0016
                         'International Tables Vol C Tables 4.2.6.8 and 6.1.1.4'
    'H' 'H' 0.0000 0.0000
                         'International Tables Vol C Tables 4.2.6.8 and 6.1.1.4'
    'N' 'N' 0.0061 0.0033
                         'International Tables Vol C Tables 4.2.6.8 and 6.1.1.4'
    'O' 'O' 0.0106 0.0060
                         'International Tables Vol C Tables 4.2.6.8 and 6.1.1.4'
_computing_data_collection     'SMART (Bruker, 1997)'
_computing_cell_refinement     'SAINT (Bruker, 1997)'
_computing_data_reduction     'SAINT (Bruker, 1997)'
_computing_structure_solution     'SHELXS97 (Sheldrick, 2008)'
_computing_structure_refinement     'SHELXL97 (Sheldrick, 2008)'
_computing_molecular_graphics     'SHELXTL (Sheldrick, 2008)'
_computing_publication_material     'SHELXTL (Sheldrick, 2008)'
loop_
    _atom_site_type_symbol
    _atom_site_label
    _atom_site_fract_x
    _atom_site_fract_y
    _atom_site_fract_z
    _atom_site_U_iso_or_equiv
    _atom_site_adp_type
    _atom_site_calc_flag
    _atom_site_refinement_flags
    _atom_site_occupancy
    _atom_site_disorder_assembly
    _atom_site_disorder_group
    O O2C 0.33315(11) 0.21704(8) 0.19898(5) 0.0347(2) Uani d . 1 . .
    H H2CA 0.3466 0.2671 0.2289 0.042 Uiso d R 1 . .
    N N4C 0.50875(13) 0.20169(9) 0.18228(5) 0.0286(2) Uani d . 1 . .
    O O1C 0.87029(12) 0.05568(9) 0.03919(5) 0.0401(3) Uani d . 1 . .
    N N2C 0.69431(13) 0.05829(9) 0.04686(6) 0.0329(3) Uani d . 1 . .
    C C3C 0.50579(14) 0.14024(9) 0.12631(6) 0.0246(3) Uani d . 1 . .
    C C2C 0.67858(15) 0.11797(9) 0.10272(6) 0.0245(3) Uani d . 1 . .
    N N5C 0.36404(14) 0.09580(10) 0.08818(6) 0.0388(3) Uani d . 1 . .
    H H5CA 0.2608 0.1073 0.1004 0.047 Uiso calc R 1 . .
    H H5CB 0.3765 0.0558 0.0515 0.047 Uiso calc R 1 . .
    N N1C 0.89742(14) 0.21284(9) 0.19346(5) 0.0333(3) Uani d . 1 . .
    H H1CA 0.9980 0.2464 0.1975 0.040 Uiso d R 1 . .
    H H1CB 0.8122 0.2534 0.2056 0.040 Uiso d R 1 . .
    C C1C 0.85080(14) 0.15425(10) 0.13211(6) 0.0261(3) Uani d . 1 . .
    N N3C 0.96673(14) 0.11600(10) 0.09296(6) 0.0355(3) Uani d . 1 . .
    O O2A 0.32799(11) 0.39453(7) 0.29805(4) 0.0308(2) Uani d . 1 . .
    H H2 0.3073 0.4390 0.2652 0.037 Uiso d R 1 . .
    N N4A 0.15351(12) 0.37447(9) 0.31574(5) 0.0275(2) Uani d . 1 . .
    C C3A 0.15895(14) 0.31171(9) 0.37121(6) 0.0230(2) Uani d . 1 . .
    O O1A -0.21344(12) 0.22039(9) 0.45154(5) 0.0401(3) Uani d . 1 . .
    N N5A 0.30087(14) 0.26718(10) 0.40878(6) 0.0380(3) Uani d . 1 . .
    H H5AA 0.4039 0.2795 0.3966 0.046 Uiso calc R 1 . .
    H H5AB 0.2889 0.2263 0.4451 0.046 Uiso calc R 1 . .
    N N2A -0.03621(13) 0.22429(9) 0.44691(6) 0.0318(3) Uani d . 1 . .
    N N1A -0.22143(14) 0.38907(10) 0.30266(6) 0.0376(3) Uani d . 1 . .
    H H1AA -0.3287 0.4043 0.2870 0.045 Uiso calc R 1 . .
    H H1AB -0.1370 0.4140 0.2809 0.045 Uiso calc R 1 . .
    C C2A -0.01584(14) 0.28737(10) 0.39297(6) 0.0249(3) Uani d . 1 . .
    C C1A -0.18545(15) 0.32568(10) 0.36160(6) 0.0279(3) Uani d . 1 . .
    N N3A -0.30561(14) 0.28438(10) 0.39787(6) 0.0377(3) Uani d . 1 . .
    O O2B -0.00634(11) 0.55083(8) 0.19706(5) 0.0322(2) Uani d . 1 . .
    H H2BA 0.0138 0.5963 0.2294 0.039 Uiso d R 1 . .
    O O1B 0.52696(12) 0.37960(9) 0.03821(5) 0.0398(3) Uani d . 1 . .
    N N4B 0.16666(12) 0.52895(9) 0.17977(5) 0.0268(2) Uani d . 1 . .
    C C3B 0.16061(14) 0.47025(9) 0.12245(6) 0.0235(2) Uani d . 1 . .
    C C2B 0.33383(14) 0.44556(9) 0.09947(6) 0.0236(2) Uani d . 1 . .
    C C1B 0.50497(14) 0.48252(10) 0.12947(6) 0.0260(3) Uani d . 1 . .
    N N1B 0.54677(14) 0.54437(10) 0.18905(6) 0.0346(3) Uani d . 1 . .
    H H1BA 0.6551 0.5585 0.2035 0.042 Uiso calc R 1 . .
    H H1BB 0.4648 0.5693 0.2122 0.042 Uiso calc R 1 . .
    N N5B 0.01713(13) 0.43080(10) 0.08336(6) 0.0363(3) Uani d . 1 . .
    H H5BA -0.0856 0.4439 0.0957 0.044 Uiso calc R 1 . .
    H H5BB 0.0277 0.3924 0.0459 0.044 Uiso calc R 1 . .
    N N2B 0.35054(13) 0.38407(9) 0.04455(6) 0.0328(3) Uani d . 1 . .
    N N3B 0.62218(14) 0.44196(10) 0.09165(6) 0.0353(3) Uani d . 1 . .
loop_
    _atom_site_aniso_label
    _atom_site_aniso_U_11
    _atom_site_aniso_U_22
    _atom_site_aniso_U_33
    _atom_site_aniso_U_12
    _atom_site_aniso_U_13
    _atom_site_aniso_U_23
    O2C 0.0275(5) 0.0428(5) 0.0354(5) 0.0058(4) 0.0103(4) -0.0068(4)
    N4C 0.0221(5) 0.0355(5) 0.0290(5) 0.0019(4) 0.0066(4) -0.0024(4)
    O1C 0.0256(5) 0.0562(6) 0.0402(5) 0.0016(4) 0.0112(4) -0.0122(4)
    N2C 0.0227(5) 0.0427(6) 0.0341(6) -0.0002(4) 0.0074(4) -0.0072(5)
    C3C 0.0202(5) 0.0271(5) 0.0272(6) 0.0008(4) 0.0053(4) 0.0021(4)
    C2C 0.0209(6) 0.0276(5) 0.0253(6) 0.0005(4) 0.0036(4) 0.0020(4)
    N5C 0.0209(5) 0.0532(7) 0.0430(7) -0.0033(5) 0.0069(5) -0.0193(5)
    N1C 0.0265(5) 0.0407(6) 0.0323(6) -0.0065(4) 0.0016(4) -0.0011(4)
    C1C 0.0203(6) 0.0308(6) 0.0275(6) -0.0001(4) 0.0039(4) 0.0056(4)
    N3C 0.0244(5) 0.0470(6) 0.0358(6) -0.0007(4) 0.0064(4) -0.0026(5)
    O2A 0.0260(4) 0.0395(5) 0.0282(5) -0.0026(3) 0.0086(3) 0.0051(4)
    N4A 0.0202(5) 0.0359(5) 0.0270(5) -0.0001(4) 0.0048(4) 0.0034(4)
    C3A 0.0192(5) 0.0264(5) 0.0237(6) 0.0007(4) 0.0039(4) -0.0013(4)
    O1A 0.0249(5) 0.0514(6) 0.0460(6) -0.0017(4) 0.0132(4) 0.0107(4)
    N5A 0.0189(5) 0.0557(7) 0.0397(6) 0.0051(5) 0.0049(4) 0.0211(5)
    N2A 0.0225(5) 0.0391(6) 0.0349(6) -0.0005(4) 0.0083(4) 0.0059(4)
    N1A 0.0246(5) 0.0492(7) 0.0382(6) 0.0073(5) -0.0004(4) 0.0059(5)
    C2A 0.0198(6) 0.0286(5) 0.0263(6) 0.0009(4) 0.0037(4) -0.0019(4)
    C1A 0.0193(6) 0.0321(6) 0.0321(6) 0.0009(4) 0.0026(5) -0.0054(5)
    N3A 0.0216(5) 0.0469(6) 0.0451(7) 0.0012(5) 0.0066(5) 0.0017(5)
    O2B 0.0227(4) 0.0439(5) 0.0307(5) 0.0038(4) 0.0067(3) -0.0051(4)
    O1B 0.0241(5) 0.0566(6) 0.0404(5) 0.0014(4) 0.0108(4) -0.0122(4)
    N4B 0.0195(5) 0.0359(5) 0.0254(5) 0.0014(4) 0.0050(4) -0.0011(4)
    C3B 0.0192(5) 0.0274(5) 0.0241(6) -0.0001(4) 0.0033(4) 0.0034(4)
    C2B 0.0204(6) 0.0274(5) 0.0233(5) -0.0003(4) 0.0032(4) 0.0021(4)
    C1B 0.0187(5) 0.0305(6) 0.0287(6) -0.0013(4) 0.0028(4) 0.0050(4)
    N1B 0.0258(5) 0.0437(6) 0.0332(6) -0.0051(4) -0.0012(4) -0.0059(5)
    N5B 0.0189(5) 0.0530(7) 0.0371(6) -0.0025(5) 0.0036(4) -0.0158(5)
    N2B 0.0218(5) 0.0444(6) 0.0331(6) -0.0007(4) 0.0072(4) -0.0072(5)
    N3B 0.0231(5) 0.0469(6) 0.0362(6) -0.0013(4) 0.0053(4) -0.0031(5)
_geom_special_details
;
All e.s.d.'s (except the e.s.d. in the dihedral angle between two l.s. planes)
are estimated using the full covariance matrix. The cell e.s.d.'s are taken
into account individually in the estimation of e.s.d.'s in distances, angles
and torsion angles; correlations between e.s.d.'s in cell parameters are only
used when they are defined by crystal symmetry. An approximate (isotropic)
treatment of cell e.s.d.'s is used for estimating e.s.d.'s involving l.s.
planes.
;
loop_
    _geom_bond_atom_site_label_1
    _geom_bond_atom_site_label_2
    _geom_bond_site_symmetry_2
    _geom_bond_distance
    _geom_bond_publ_flag
    O2C N4C . 1.4278(12) ?
    O2C H2CA . 0.8200 ?
    N4C C3C . 1.2922(15) ?
    O1C N2C . 1.3715(13) ?
    O1C N3C . 1.3921(15) ?
    N2C C2C . 1.2979(16) ?
    C3C N5C . 1.3429(15) ?
    C3C C2C . 1.4690(16) ?
    C2C C1C . 1.4375(16) ?
    N5C H5CA . 0.8600 ?
    N5C H5CB . 0.8600 ?
    N1C C1C . 1.3757(16) ?
    N1C H1CA . 0.8600 ?
    N1C H1CB . 0.8600 ?
    C1C N3C . 1.3059(16) ?
    O2A N4A . 1.4339(12) ?
    O2A H2 . 0.8199 ?
    N4A C3A . 1.2916(15) ?
    C3A N5A . 1.3394(15) ?
    C3A C2A . 1.4738(15) ?
    O1A N2A . 1.3698(13) ?
    O1A N3A . 1.3990(15) ?
    N5A H5AA . 0.8600 ?
    N5A H5AB . 0.8600 ?
    N2A C2A . 1.2966(15) ?
    N1A C1A . 1.3560(16) ?
    N1A H1AA . 0.8600 ?
    N1A H1AB . 0.8600 ?
    C2A C1A . 1.4391(16) ?
    C1A N3A . 1.3080(16) ?
    O2B N4B . 1.4242(12) ?
    O2B H2BA . 0.8199 ?
    O1B N2B . 1.3701(13) ?
    O1B N3B . 1.3959(15) ?
    N4B C3B . 1.2949(15) ?
    C3B N5B . 1.3399(15) ?
    C3B C2B . 1.4725(15) ?
    C2B N2B . 1.2959(15) ?
    C2B C1B . 1.4361(15) ?
    C1B N3B . 1.3063(15) ?
    C1B N1B . 1.3620(16) ?
    N1B H1BA . 0.8600 ?
    N1B H1BB . 0.8600 ?
    N5B H5BA . 0.8600 ?
    N5B H5BB . 0.8600 ?
loop_
    _geom_angle_atom_site_label_1
    _geom_angle_atom_site_label_2
    _geom_angle_atom_site_label_3
    _geom_angle_site_symmetry_1
    _geom_angle_site_symmetry_3
    _geom_angle
    _geom_angle_publ_flag
    N4C O2C H2CA . . 101.7 ?
    C3C N4C O2C . . 109.23(10) ?
    N2C O1C N3C . . 110.66(9) ?
    C2C N2C O1C . . 106.59(10) ?
    N4C C3C N5C . . 127.35(11) ?
    N4C C3C C2C . . 115.13(10) ?
    N5C C3C C2C . . 117.52(11) ?
    N2C C2C C1C . . 108.48(10) ?
    N2C C2C C3C . . 121.49(11) ?
    C1C C2C C3C . . 130.03(11) ?
    C3C N5C H5CA . . 120.0 ?
    C3C N5C H5CB . . 120.0 ?
    H5CA N5C H5CB . . 120.0 ?
    C1C N1C H1CA . . 116.6 ?
    C1C N1C H1CB . . 112.2 ?
    H1CA N1C H1CB . . 114.9 ?
    N3C C1C N1C . . 122.54(11) ?
    N3C C1C C2C . . 108.95(11) ?
    N1C C1C C2C . . 128.38(11) ?
    C1C N3C O1C . . 105.32(10) ?
    N4A O2A H2 . . 100.6 ?
    C3A N4A O2A . . 110.21(9) ?
    N4A C3A N5A . . 127.92(11) ?
    N4A C3A C2A . . 113.53(10) ?
    N5A C3A C2A . . 118.55(10) ?
    N2A O1A N3A . . 110.73(9) ?
    C3A N5A H5AA . . 120.0 ?
    C3A N5A H5AB . . 120.0 ?
    H5AA N5A H5AB . . 120.0 ?
    C2A N2A O1A . . 106.31(10) ?
    C1A N1A H1AA . . 120.0 ?
    C1A N1A H1AB . . 120.0 ?
    H1AA N1A H1AB . . 120.0 ?
    N2A C2A C1A . . 109.14(10) ?
    N2A C2A C3A . . 122.18(10) ?
    C1A C2A C3A . . 128.68(11) ?
    N3A C1A N1A . . 124.01(11) ?
    N3A C1A C2A . . 108.45(11) ?
    N1A C1A C2A . . 127.47(11) ?
    C1A N3A O1A . . 105.37(10) ?
    N4B O2B H2BA . . 101.2 ?
    N2B O1B N3B . . 110.58(9) ?
    C3B N4B O2B . . 110.48(9) ?
    N4B C3B N5B . . 127.43(11) ?
    N4B C3B C2B . . 114.40(10) ?
    N5B C3B C2B . . 118.18(10) ?
    N2B C2B C1B . . 108.93(10) ?
    N2B C2B C3B . . 121.93(10) ?
    C1B C2B C3B . . 129.13(11) ?
    N3B C1B N1B . . 123.41(11) ?
    N3B C1B C2B . . 108.63(11) ?
    N1B C1B C2B . . 127.88(11) ?
    C1B N1B H1BA . . 120.0 ?
    C1B N1B H1BB . . 120.0 ?
    H1BA N1B H1BB . . 120.0 ?
    C3B N5B H5BA . . 120.0 ?
    C3B N5B H5BB . . 120.0 ?
    H5BA N5B H5BB . . 120.0 ?
    C2B N2B O1B . . 106.45(10) ?
    C1B N3B O1B . . 105.40(10) ?
loop_
    _geom_hbond_atom_site_label_D
    _geom_hbond_atom_site_label_H
    _geom_hbond_atom_site_label_A
    _geom_hbond_site_symmetry_A
    _geom_hbond_distance_DH
    _geom_hbond_distance_HA
    _geom_hbond_distance_DA
    _geom_hbond_angle_DHA
    _geom_hbond_publ_flag
    O2C H2CA O2A . 0.82 2.01 2.8222(14) 169 y
    O2A H2 N4B . 0.82 2.14 2.9208(14) 160 y
    N5C H5CA N3C 1_455 0.86 2.24 3.0610(17) 160 y
    N5C H5CB N2C 3_655 0.86 2.33 3.1508(17) 160 y
    N1C H1CA O2C 1_655 0.86 2.58 3.3239(15) 145 y
    N1C H1CB N1A 1_655 0.86 2.49 3.1504(17) 135 y
    N1C H1CB N4C . 0.86 2.39 2.9600(16) 124 y
    N5A H5AA N3A 1_655 0.86 2.22 3.0486(17) 162 y
    N5A H5AB N2B 4_566 0.86 2.31 3.1409(17) 162 y
    N1A H1AA N1B 1_455 0.86 2.60 3.2156(17) 130 y
    N1A H1AB O2B . 0.86 2.56 3.3430(17) 153 y
    N1A H1AB N4A . 0.86 2.29 2.8563(15) 123 y
    O2B H2BA N1C 2_655 0.82 2.07 2.8849(15) 171 y
    N1B H1BB N4B . 0.86 2.34 2.8992(15) 123 y
    N1B H1BB N4C 2_655 0.86 2.54 3.1510(17) 129 y
    N5B H5BA N3B 1_455 0.86 2.23 3.0470(16) 159 y
    N5B H5BB N2A 4_565 0.86 2.35 3.1779(17) 162 y
