# Supplementary material for: (Z)-4-Amino-1,2,5-oxadiazole-3-carboxamide oxime
Source: Acta Crystallogr Sect E Struct Rep Online. 2009 Oct 31;65(Pt 11):o2911. doi: 10.1107/S1600536809044432 (PMC2971256; doi:10.1107/S1600536809044432)
Supplement: Supplementary file 2 [file e-65-o2911-Isup2.hkl]

# 
# h,k,l, Fc-squared, Fo-squared, sigma(Fo-squared) and status flag 
# 
data_I
_shelx_title ' A in P2(1)/c' 
_shelx_refln_list_code          4 
_shelx_F_calc_maximum      344.87 
_exptl_crystal_F_000       888.00 
_reflns_d_resolution_high  0.7704 
 
loop_ 
 _symmetry_equiv_pos_as_xyz 
 'x, y, z' 
 '-x, y+1/2, -z+1/2' 
 '-x, -y, -z' 
 'x, -y-1/2, z-1/2' 
 
_cell_length_a     7.6514 
_cell_length_b    11.7116 
_cell_length_c    19.2179 
_cell_angle_alpha  90.000 
_cell_angle_beta   96.534 
_cell_angle_gamma  90.000 
 
_shelx_F_squared_multiplier     1.000 
 
loop_ 
 _refln_index_h 
 _refln_index_k 
 _refln_index_l 
 _refln_F_squared_calc 
 _refln_F_squared_meas 
 _refln_F_squared_sigma 
 _refln_observed_status 
   2   0   0       41.42       41.16      3.94 o 
   3   0   0     1617.49     1770.15     41.10 o 
   4   0   0       89.05       91.08      4.58 o 
   5   0   0      334.93      341.03      5.44 o 
   6   0   0    15162.60    16398.12    167.60 o 
   7   0   0        4.73        6.20      1.70 o 
   8   0   0       33.25       31.70      2.43 o 
   9   0   0       17.07        8.12      9.49 o 
   1   1   0      879.32      805.61     12.92 o 
   2   1   0    11128.40    11097.92     73.78 o 
   3   1   0       68.44       73.00      0.97 o 
   4   1   0      788.48      820.30      8.33 o 
   5   1   0     2755.07     2929.11     24.61 o 
   6   1   0       83.48       89.02      2.90 o 
   7   1   0       10.83        8.03      1.32 o 
   8   1   0        4.10        4.84      1.03 o 
   9   1   0        0.06       -0.11      1.53 o 
   0   2   0       32.34       27.15      0.86 o 
   1   2   0      886.57      775.12     12.19 o 
   2   2   0     1750.12     1663.04     32.73 o 
   3   2   0       59.83       60.76      1.63 o 
   4   2   0      549.19      604.19      4.65 o 
   5   2   0      284.74      269.60      2.51 o 
   6   2   0      127.16      124.87      3.47 o 
   7   2   0       94.77       87.27      2.11 o 
   8   2   0      169.42      161.00      3.05 o 
   9   2   0        0.56        0.16      1.21 o 
   1   3   0       24.18       26.08      0.80 o 
   2   3   0        0.00        0.61      0.58 o 
   3   3   0      322.60      476.19      3.29 o 
   4   3   0       88.59       87.51      1.50 o 
   5   3   0        8.62        7.39      0.86 o 
   6   3   0      597.82      655.46      8.08 o 
   7   3   0       75.38       72.01      2.92 o 
   8   3   0       21.64       19.75      2.10 o 
   9   3   0       80.26       87.91      3.23 o 
   0   4   0       48.77       55.18      2.13 o 
   1   4   0     1035.81     1071.15      8.69 o 
   2   4   0        0.22        0.56      0.53 o 
   3   4   0        0.64        1.74      0.65 o 
   4   4   0      187.95      193.34      3.80 o 
   5   4   0        3.60        2.56      0.46 o 
   6   4   0       79.68       74.17      2.24 o 
   7   4   0      213.23      231.95      9.24 o 
   8   4   0       35.94       26.69      3.00 o 
   9   4   0        6.96        3.96      1.74 o 
   1   5   0      100.51      112.30      1.19 o 
   2   5   0     1186.16     1045.62      5.84 o 
   3   5   0       13.62       13.32      0.92 o 
   4   5   0        0.04        3.29      0.85 o 
   5   5   0      260.54      265.87      5.20 o 
   6   5   0       24.56       24.37      2.49 o 
   7   5   0      377.31      378.94      5.14 o 
   8   5   0       35.69       42.95      2.55 o 
   9   5   0        4.08        3.48      2.85 o 
   0   6   0     6108.97     6096.91     64.08 o 
   1   6   0        0.52        0.34      0.57 o 
   2   6   0       82.33       86.38      1.43 o 
   3   6   0     7784.40     9054.87     76.52 o 
   4   6   0        0.78        1.06      0.70 o 
   5   6   0        1.19        1.49      0.88 o 
   6   6   0        0.65        1.34      1.60 o 
   7   6   0        3.64        4.11      1.73 o 
   8   6   0        0.25        1.39      2.43 o 
   9   6   0      423.24      461.90      6.59 o 
   1   7   0      574.88      573.01      5.64 o 
   2   7   0      167.85      156.68      1.91 o 
   3   7   0        0.06        0.31      0.90 o 
   4   7   0      105.64      123.68      1.74 o 
   5   7   0     1212.58     1257.91     26.56 o 
   6   7   0        4.41        3.50      1.78 o 
   7   7   0       53.99       56.12      2.65 o 
   8   7   0        1.36       -0.21      1.80 o 
   0   8   0       44.04       43.57      1.87 o 
   1   8   0      342.13      409.78      3.86 o 
   2   8   0       49.00       37.40      1.23 o 
   3   8   0       39.78       41.36      1.67 o 
   4   8   0       63.15       66.86      1.89 o 
   5   8   0      124.18      117.97      2.21 o 
   6   8   0        0.47        0.91      0.59 o 
   7   8   0      168.77      159.53      5.13 o 
   8   8   0        4.31        0.65      2.92 o 
   1   9   0        0.68        0.87      0.82 o 
   2   9   0        2.86        1.39      1.07 o 
   3   9   0        0.68        1.12      1.07 o 
   4   9   0        0.00        0.97      1.02 o 
   5   9   0       25.16       24.80      1.34 o 
   6   9   0        8.55        9.06      1.90 o 
   7   9   0       11.70        8.98      3.08 o 
   0  10   0       11.09        8.63      1.72 o 
   1  10   0       30.92       37.10      1.73 o 
   2  10   0       17.81       10.95      1.37 o 
   3  10   0       28.61       25.60      1.22 o 
   4  10   0       14.43       13.52      1.03 o 
   5  10   0       11.06        9.34      1.24 o 
   6  10   0        0.30        0.34      2.32 o 
   7  10   0      186.56      208.30      7.09 o 
   1  11   0       44.56       51.70      1.91 o 
   2  11   0        2.38        2.39      1.23 o 
   3  11   0        5.80        5.58      1.16 o 
   4  11   0       38.63       40.47      1.66 o 
   5  11   0      541.34      526.49     21.91 o 
   6  11   0       11.67        9.55      5.89 o 
   0  12   0     1783.90     1970.81     47.52 o 
   1  12   0        1.74        2.22      1.58 o 
   2  12   0       37.36       39.99      2.34 o 
   3  12   0       24.43       16.76      1.47 o 
   4  12   0       12.42       10.09      2.21 o 
   5  12   0       43.44       32.75      4.57 o 
   6  12   0      200.37      202.14      5.85 o 
   1  13   0       33.39       35.92      2.05 o 
   2  13   0        2.12        4.34      1.52 o 
   3  13   0       19.07       21.49      2.40 o 
   4  13   0       53.87       62.10      6.33 o 
   5  13   0        4.92        3.80      4.84 o 
   0  14   0        0.03       -1.74      2.60 o 
   1  14   0        0.44        1.60      1.99 o 
   2  14   0      103.34      103.73      4.66 o 
   3  14   0       30.34       35.72      3.07 o 
   1  15   0       15.13       14.34      2.67 o 
  -9   1   1        0.23        0.03      1.44 o 
  -8   1   1      460.82      435.51      3.94 o 
  -7   1   1       58.29       61.67      1.57 o 
  -6   1   1       61.87       60.35      1.64 o 
  -5   1   1      205.18      301.52      6.77 o 
  -4   1   1     1882.67     1964.56     12.73 o 
  -3   1   1        3.47        3.66      0.73 o 
  -2   1   1    14296.89    14468.75     97.83 o 
  -1   1   1      501.37      444.25      5.66 o 
   1   1   1     7947.99     8201.65     53.48 o 
   2   1   1      111.82      154.38      9.01 o 
   3   1   1       11.61       10.49      0.76 o 
   4   1   1       17.89       25.56      1.25 o 
   5   1   1     3867.71     3954.56     47.71 o 
   6   1   1      350.30      334.48      3.87 o 
   7   1   1      771.49      701.55     10.17 o 
   8   1   1       78.93       77.09      2.72 o 
   9   1   1        0.52       -0.22      1.74 o 
  -9   2   1        7.10        6.84      2.19 o 
  -8   2   1      197.54      184.96      3.94 o 
  -7   2   1      177.16      176.32      2.18 o 
  -6   2   1       51.48       49.80      1.94 o 
  -5   2   1      385.65      402.90      4.63 o 
  -4   2   1     2889.75     3080.01     26.10 o 
  -3   2   1        1.38        2.78      0.82 o 
  -2   2   1     9615.41     9650.22     51.60 o 
  -1   2   1     1080.23      990.49     12.91 o 
   0   2   1       55.90       35.15      0.67 o 
   1   2   1     2588.04     2710.47     25.34 o 
   2   2   1     2722.91     2691.74     14.49 o 
   3   2   1       25.62       27.02      0.93 o 
   4   2   1      304.59      335.45      4.15 o 
   5   2   1       75.92       74.59      2.64 o 
   6   2   1        0.45        1.25      0.54 o 
   7   2   1      155.68      164.49      3.55 o 
   8   2   1        6.11        5.44      2.66 o 
   9   2   1        0.06        1.21      1.98 o 
  -9   3   1      362.77      396.34      5.08 o 
  -8   3   1        1.10        1.31      1.64 o 
  -7   3   1       88.26       78.14      2.83 o 
  -6   3   1     1854.49     1875.10     12.01 o 
  -5   3   1       42.62       43.69      1.62 o 
  -4   3   1       14.01       14.07      1.30 o 
  -3   3   1     2120.39     2552.03     26.82 o 
  -2   3   1        0.37        0.67      0.45 o 
  -1   3   1      106.26       90.57      1.19 o 
   0   3   1    12703.38    14123.86     71.80 o 
   1   3   1       38.75       44.62      1.17 o 
   2   3   1       96.04       91.06      1.97 o 
   3   3   1      726.17      817.36     10.97 o 
   4   3   1        0.00        0.39      0.64 o 
   5   3   1       33.00       37.61      1.87 o 
   6   3   1      439.14      381.02      5.89 o 
   7   3   1       29.90       26.43      2.63 o 
   8   3   1        0.03        1.31      1.67 o 
   9   3   1        1.66        1.00      1.70 o 
  -9   4   1        0.21        2.16      2.04 o 
  -8   4   1       21.46       22.14      2.12 o 
  -7   4   1     1480.76     1421.51     14.37 o 
  -6   4   1       38.31       37.64      2.56 o 
  -5   4   1      734.35      762.11      6.87 o 
  -4   4   1      604.87      626.24     10.92 o 
  -3   4   1       30.39       26.68      0.97 o 
  -2   4   1      822.68      766.63      4.36 o 
  -1   4   1     4600.05     4961.59     30.79 o 
   0   4   1      123.00      138.91      1.99 o 
   1   4   1        7.86        7.85      0.70 o 
   2   4   1      344.06      316.09      3.25 o 
   3   4   1       68.70       70.06      1.08 o 
   4   4   1        5.05        7.07      0.45 o 
   5   4   1      544.18      567.12      4.30 o 
   6   4   1       72.46       67.51      2.43 o 
   7   4   1      104.43       82.25      2.85 o 
   8   4   1      125.23      112.93      3.97 o 
   9   4   1        3.70        4.01      2.09 o 
  -9   5   1        0.03       -0.17      1.46 o 
  -8   5   1        8.15        6.70      1.70 o 
  -7   5   1      739.20      772.78     13.49 o 
  -6   5   1       12.42        9.96      0.88 o 
  -5   5   1      345.35      296.89      3.64 o 
  -4   5   1     1271.67     1268.04     24.55 o 
  -3   5   1       10.92       15.71      0.91 o 
  -2   5   1      677.40      695.02      4.16 o 
  -1   5   1      188.20      171.24      1.97 o 
   0   5   1        4.78        2.78      0.72 o 
   1   5   1      409.87      415.95      2.41 o 
   2   5   1     3460.60     3470.08     27.91 o 
   3   5   1      114.42      103.32      1.54 o 
   4   5   1     1197.90     1221.71      9.99 o 
   5   5   1        6.95       13.97      1.37 o 
   6   5   1       72.99       77.99      2.59 o 
   7   5   1      105.03      109.47      2.83 o 
   8   5   1        1.24        1.24      2.08 o 
   9   5   1       21.48       22.17      3.25 o 
  -9   6   1      156.99      152.60      3.56 o 
  -8   6   1        0.01        0.10      1.58 o 
  -7   6   1        0.11       -0.68      1.86 o 
  -6   6   1      793.64      839.66     12.52 o 
  -5   6   1       14.00       10.68      1.43 o 
  -4   6   1        0.92        1.20      0.80 o 
  -3   6   1       65.81       70.25      3.45 o 
  -2   6   1       34.76       28.61      1.39 o 
  -1   6   1        3.68        1.81      0.57 o 
   0   6   1     2410.00     2010.44     11.62 o 
   1   6   1       25.44       28.52      1.07 o 
   2   6   1        1.69        4.32      0.99 o 
   3   6   1      561.43      644.12      4.43 o 
   4   6   1        2.88        5.30      0.86 o 
   5   6   1        0.23        0.47      1.48 o 
   6   6   1      777.05      858.53      8.61 o 
   7   6   1       32.14       36.05      2.01 o 
   8   6   1        0.21        2.34      2.12 o 
   9   6   1      112.98      117.37      3.63 o 
  -8   7   1       23.42       25.64      2.25 o 
  -7   7   1      203.20      194.59      4.98 o 
  -6   7   1       26.56       23.19      1.23 o 
  -5   7   1     1809.13     1826.92     33.71 o 
  -4   7   1      103.60       96.15      1.87 o 
  -3   7   1        3.67        5.03      0.98 o 
  -2   7   1      536.96      518.43      4.86 o 
  -1   7   1       95.09       78.46      1.32 o 
   0   7   1       25.27       25.06      0.97 o 
   1   7   1     1190.46     1161.25      7.25 o 
   2   7   1       10.83       14.63      1.04 o 
   3   7   1        6.98        9.51      1.13 o 
   4   7   1       83.04       85.46      1.57 o 
   5   7   1      124.94      116.13      2.90 o 
   6   7   1        2.75        2.51      1.34 o 
   7   7   1        0.33        0.89      1.98 o 
   8   7   1       65.42       73.61      4.45 o 
  -8   8   1       14.55       13.72      3.39 o 
  -7   8   1      384.80      362.30     11.96 o 
  -6   8   1       32.94       27.65      1.36 o 
  -5   8   1        0.00        0.53      0.63 o 
  -4   8   1        0.04       -0.02      0.73 o 
  -3   8   1       11.55       13.00      0.87 o 
  -2   8   1        0.16        3.14      0.86 o 
  -1   8   1      666.31      768.48      8.31 o 
   0   8   1       51.62       36.65      1.19 o 
   1   8   1      254.41      231.75      2.64 o 
   2   8   1       37.04       33.90      2.91 o 
   3   8   1       15.02       15.31      1.25 o 
   4   8   1      274.48      298.16      4.44 o 
   5   8   1      145.78      125.21      1.89 o 
   6   8   1        9.84        9.63      1.36 o 
   7   8   1       83.98       98.47      3.29 o 
   8   8   1        7.22        1.89      4.53 o 
  -7   9   1        2.69        1.41      2.52 o 
  -6   9   1       21.48       20.09      1.40 o 
  -5   9   1        3.42        2.93      0.90 o 
  -4   9   1        0.00       -0.47      0.62 o 
  -3   9   1      548.31      591.17      4.19 o 
  -2   9   1        0.36       -0.03      0.66 o 
  -1   9   1       27.57       30.15      1.50 o 
   0   9   1       54.24       52.18      1.73 o 
   1   9   1        0.02        0.57      1.11 o 
   2   9   1       28.69       26.39      1.34 o 
   3   9   1     1987.66     2162.55     19.23 o 
   4   9   1        0.70        1.82      0.96 o 
   5   9   1       13.48       12.23      1.44 o 
   6   9   1       22.88       25.17      1.66 o 
   7   9   1       33.15       39.14      3.87 o 
  -7  10   1       66.83       71.31      3.88 o 
  -6  10   1        3.34        2.72      2.80 o 
  -5  10   1        7.69       10.00      1.11 o 
  -4  10   1        8.20        5.68      0.66 o 
  -3  10   1       30.86       28.51      1.46 o 
  -2  10   1       36.17       40.27      1.30 o 
  -1  10   1        0.86        0.78      0.86 o 
   0  10   1       54.89       60.82      1.59 o 
   1  10   1       87.73       82.89      2.23 o 
   2  10   1       98.26      110.84      2.52 o 
   3  10   1        3.93        5.04      1.51 o 
   4  10   1       81.71       73.47      1.83 o 
   5  10   1       95.23       86.37      2.08 o 
   6  10   1        0.10        0.66      1.63 o 
   7  10   1        2.01        3.90      3.10 o 
  -6  11   1        3.37       -0.19      2.87 o 
  -5  11   1       85.74       87.18      6.01 o 
  -4  11   1       42.17       37.64      2.21 o 
  -3  11   1       13.10       13.01      0.99 o 
  -2  11   1      115.90      115.43      2.06 o 
  -1  11   1       87.42       93.14      2.42 o 
   0  11   1       56.04       57.88      2.57 o 
   1  11   1       24.86       28.79      1.80 o 
   2  11   1      156.88      161.30      2.63 o 
   3  11   1        0.11       -0.82      0.90 o 
   4  11   1        0.54        0.22      0.80 o 
   5  11   1      438.66      401.01     21.00 o 
   6  11   1        0.06       -1.97      3.25 o 
  -6  12   1       12.61       19.17      4.53 o 
  -5  12   1       54.87       41.60      5.51 o 
  -4  12   1        2.23        1.63      1.79 o 
  -3  12   1       68.89       66.54      1.83 o 
  -2  12   1        0.47        0.76      1.20 o 
  -1  12   1        9.71       11.86      1.62 o 
   0  12   1      201.06      221.13      3.41 o 
   1  12   1        0.68       -0.60      1.54 o 
   2  12   1        4.54        5.21      1.53 o 
   3  12   1      156.52      158.34      2.94 o 
   4  12   1        1.48        1.41      1.00 o 
   5  12   1       15.36       11.34      5.44 o 
  -5  13   1      219.40      242.14      7.50 o 
  -4  13   1        2.46        2.83      1.97 o 
  -3  13   1        8.85        7.21      3.13 o 
  -2  13   1        2.29        4.86      2.17 o 
  -1  13   1        2.41        2.95      1.96 o 
   0  13   1        0.47        0.98      1.34 o 
   1  13   1      206.39      220.30      3.30 o 
   2  13   1        1.26        1.66      1.55 o 
   3  13   1       16.34       13.74      1.52 o 
   4  13   1       55.46       61.45      3.45 o 
   5  13   1       47.93       54.43      4.55 o 
  -3  14   1        0.05       -0.64      2.10 o 
  -2  14   1        0.33       -1.29      2.35 o 
  -1  14   1        1.70        2.80      1.71 o 
   0  14   1        1.29        2.75      2.23 o 
   1  14   1      113.92      113.13      3.24 o 
   2  14   1      234.14      228.28      4.85 o 
   3  14   1        2.44        1.60      2.89 o 
  -1  15   1        5.04        7.01      3.22 o 
   0  15   1       14.55       15.61      2.78 o 
   1  15   1        3.11        0.81      2.32 o 
  -9   0   2       61.62       56.98      5.11 o 
  -8   0   2        5.66        6.58      1.61 o 
  -7   0   2        2.41        2.37      1.88 o 
  -6   0   2     2177.49     2277.78     18.20 o 
  -5   0   2       27.83       28.22      1.30 o 
  -4   0   2       11.65       14.57      1.92 o 
  -3   0   2       80.91       39.63      1.12 o 
  -2   0   2       32.72       31.20      1.61 o 
  -1   0   2        0.17        0.42      0.62 o 
   1   0   2      138.19      140.10      2.90 o 
   2   0   2       45.06       36.84      0.96 o 
   3   0   2     8861.15    11015.78     72.87 o 
   4   0   2       13.02       18.60      0.89 o 
   5   0   2       12.55       13.83      1.32 o 
   6   0   2     3275.66     3496.51     53.56 o 
   7   0   2       56.02       59.03      5.63 o 
   8   0   2       37.26       43.77      4.66 o 
   9   0   2        1.70        0.50      3.00 o 
  -9   1   2       12.18       11.18      1.97 o 
  -8   1   2      554.51      516.84      4.50 o 
  -7   1   2        1.42        2.04      0.96 o 
  -6   1   2       27.51       29.46      1.55 o 
  -5   1   2      801.79      862.35      8.87 o 
  -4   1   2      207.36      225.93      6.39 o 
  -3   1   2        0.08        0.09      0.45 o 
  -2   1   2     3689.91     3802.49     23.55 o 
  -1   1   2     1181.45     1073.76      5.99 o 
   1   1   2    11443.01    11609.99     76.64 o 
   2   1   2     7211.69     7159.32     46.25 o 
   3   1   2        4.72        6.00      0.98 o 
   4   1   2      898.96      881.20      5.79 o 
   5   1   2      980.32      981.05     14.23 o 
   6   1   2       14.68       11.75      2.16 o 
   7   1   2     1705.70     1602.23     18.92 o 
   8   1   2      279.15      262.80      5.68 o 
   9   1   2       11.61        6.54      3.64 o 
  -9   2   2        3.07        2.79      1.54 o 
  -8   2   2      273.39      269.33      3.15 o 
  -7   2   2       99.67      109.59      1.97 o 
  -6   2   2      107.91      106.38      2.73 o 
  -5   2   2     3283.94     3303.54     31.83 o 
  -4   2   2     3941.77     4282.84     33.05 o 
  -3   2   2        6.56        7.65      0.88 o 
  -2   2   2     1729.14     1757.16     11.03 o 
  -1   2   2      580.23      625.12      4.18 o 
   0   2   2        0.01        0.38      0.42 o 
   1   2   2      962.59     1006.92      5.48 o 
   2   2   2     2211.68     2197.52     12.72 o 
   3   2   2        9.00        9.61      1.11 o 
   4   2   2      616.60      642.12     11.60 o 
   5   2   2       45.74       53.74      4.90 o 
   6   2   2      182.92      178.51      3.95 o 
   7   2   2        8.45        8.40      2.56 o 
   8   2   2        4.47        0.88      2.25 o 
   9   2   2        0.90        1.96      2.06 o 
  -9   3   2       63.07       69.97      2.36 o 
  -8   3   2       28.14       24.45      1.27 o 
  -7   3   2        7.48        7.23      1.05 o 
  -6   3   2      422.94      526.93      5.38 o 
  -5   3   2        4.92        4.05      1.65 o 
  -4   3   2       30.92       34.35      1.48 o 
  -3   3   2     8604.80    10413.88     70.22 o 
  -2   3   2       11.69        9.71      0.95 o 
  -1   3   2        0.42        0.54      0.51 o 
   0   3   2    19824.69    21364.90    134.53 o 
   1   3   2       20.22       17.77      0.79 o 
   2   3   2       55.72       51.61      1.03 o 
   3   3   2     1397.36     1528.13      9.34 o 
   4   3   2        0.08        0.83      0.89 o 
   5   3   2        0.47        1.80      1.07 o 
   6   3   2     4041.21     4010.05     25.63 o 
   7   3   2        0.42        0.63      2.09 o 
   8   3   2        2.93        3.25      2.44 o 
   9   3   2       16.04       11.49      3.28 o 
  -9   4   2       29.25       30.11      2.04 o 
  -8   4   2       51.11       67.93      2.25 o 
  -7   4   2     1119.04     1038.80     20.38 o 
  -6   4   2      148.49      138.88      3.94 o 
  -5   4   2        5.03       16.84      6.32 o 
  -4   4   2      124.72      137.47      4.13 o 
  -3   4   2       10.51       14.05      1.53 o 
  -2   4   2      457.81      399.70      6.04 o 
  -1   4   2     5120.66     5596.95     31.76 o 
   0   4   2      117.73      109.35      1.30 o 
   1   4   2        9.50        4.47      0.69 o 
   2   4   2     5883.70     5958.06     42.50 o 
   3   4   2       75.07       68.32      1.67 o 
   4   4   2        3.29        4.35      0.99 o 
   5   4   2      450.74      481.17      4.14 o 
   6   4   2       24.68       26.52      1.79 o 
   7   4   2      423.12      403.37      7.37 o 
   8   4   2      357.89      354.99      7.51 o 
   9   4   2       31.45       35.08      5.99 o 
  -9   5   2        0.23        0.08      1.24 o 
  -8   5   2        0.00       -0.79      1.31 o 
  -7   5   2       70.62       73.30      4.04 o 
  -6   5   2       17.49       18.50      2.37 o 
  -5   5   2       64.65       88.86      2.71 o 
  -4   5   2      922.64     1008.79     14.20 o 
  -3   5   2        2.16        2.32      0.63 o 
  -2   5   2     1650.19     1574.30      8.25 o 
  -1   5   2      970.95      829.96      7.14 o 
   0   5   2       32.86       32.99      1.05 o 
   1   5   2      513.35      507.11      3.42 o 
   2   5   2      229.92      251.57      6.71 o 
   3   5   2       23.82       29.00      0.99 o 
   4   5   2     1896.75     1880.36     13.76 o 
   5   5   2       13.42       16.46      1.61 o 
   6   5   2       19.85       22.97      1.54 o 
   7   5   2       26.02       28.08      2.71 o 
   8   5   2       51.02       53.28      3.83 o 
   9   5   2        4.93        4.43      3.22 o 
  -9   6   2       52.77       58.87      5.10 o 
  -8   6   2        1.49        0.55      1.58 o 
  -7   6   2        1.32        1.01      0.47 o 
  -6   6   2      144.30      144.49      2.81 o 
  -5   6   2        2.91        4.08      1.25 o 
  -4   6   2        3.31        2.12      0.66 o 
  -3   6   2       36.61       48.19      0.99 o 
  -2   6   2        9.58        9.85      0.58 o 
  -1   6   2        1.88        2.73      0.67 o 
   0   6   2      783.74      838.82      5.04 o 
   1   6   2       57.27       58.54      1.36 o 
   2   6   2        0.92        1.32      0.97 o 
   3   6   2       77.83       97.93      1.40 o 
   4   6   2        0.07       -0.45      0.65 o 
   5   6   2        1.27        1.92      1.23 o 
   6   6   2        8.94        5.03      1.50 o 
   7   6   2        4.39        3.96      1.73 o 
   8   6   2       10.11       14.06      3.11 o 
  -8   7   2        5.25        4.77      3.07 o 
  -7   7   2      145.76      128.87      3.88 o 
  -6   7   2        5.63        4.25      0.83 o 
  -5   7   2      275.72      255.46      7.85 o 
  -4   7   2        2.82        4.29      0.69 o 
  -3   7   2       44.43       42.05      1.02 o 
  -2   7   2      578.48      583.33      3.92 o 
  -1   7   2       37.34       52.60      0.95 o 
   0   7   2        1.90        2.19      0.79 o 
   1   7   2      140.20      132.47      3.20 o 
   2   7   2       50.32       42.28      1.38 o 
   3   7   2       21.03       23.53      2.24 o 
   4   7   2        6.37        3.00      0.97 o 
   5   7   2      364.72      371.43      4.19 o 
   6   7   2       19.54       17.21      1.96 o 
   7   7   2      100.49      107.35      4.71 o 
   8   7   2       54.30       62.73      3.11 o 
  -8   8   2        1.15       -0.61      3.44 o 
  -7   8   2      508.48      501.27     21.55 o 
  -6   8   2       10.75       11.37      1.29 o 
  -5   8   2        9.60       11.73      1.24 o 
  -4   8   2       22.19       16.73      0.95 o 
  -3   8   2       40.40       39.62      1.37 o 
  -2   8   2      843.71      816.70      4.90 o 
  -1   8   2      286.66      290.49      2.72 o 
   0   8   2        3.07        2.70      1.19 o 
   1   8   2       64.81       47.97      1.80 o 
   2   8   2      506.00      462.87      4.07 o 
   3   8   2       23.57       23.06      1.94 o 
   4   8   2      734.59      716.06      5.73 o 
   5   8   2        0.32        0.07      1.34 o 
   6   8   2        0.23       -0.23      1.15 o 
   7   8   2       88.78       90.10      6.57 o 
   8   8   2        2.83        1.41      1.72 o 
  -7   9   2        0.43        1.65      4.36 o 
  -6   9   2      149.35      136.12      5.53 o 
  -5   9   2       11.38        9.62      1.10 o 
  -4   9   2        0.11        0.37      0.53 o 
  -3   9   2       19.69       22.58      1.04 o 
  -2   9   2        8.51        7.06      1.03 o 
  -1   9   2       17.24       18.86      1.07 o 
   0   9   2      131.37      193.45      3.13 o 
   1   9   2        5.60        5.90      1.25 o 
   2   9   2        7.88        6.01      1.10 o 
   3   9   2      559.53      605.70      5.95 o 
   4   9   2       46.34       42.45      1.66 o 
   5   9   2      104.83       95.50      2.09 o 
   6   9   2      171.82      160.87      2.66 o 
   7   9   2        0.37        1.30      2.00 o 
  -7  10   2        0.97        0.77      3.30 o 
  -6  10   2        0.00       -1.86      4.49 o 
  -5  10   2      228.31      231.70      4.16 o 
  -4  10   2       18.92       15.58      1.13 o 
  -3  10   2        3.40        3.82      0.91 o 
  -2  10   2       27.78       26.00      1.44 o 
  -1  10   2      138.27      126.75      2.70 o 
   0  10   2       79.83       79.43      2.39 o 
   1  10   2       19.93       16.31      1.52 o 
   2  10   2      262.49      260.41      3.15 o 
   3  10   2        0.03       -0.44      1.06 o 
   4  10   2       73.62       66.53      2.06 o 
   5  10   2       96.82       90.32      4.94 o 
   6  10   2        1.79        1.55      1.15 o 
   7  10   2       44.60       51.54      3.95 o 
  -6  11   2        0.54        3.23      3.60 o 
  -5  11   2       59.54       55.51      3.41 o 
  -4  11   2       72.97       68.80      3.74 o 
  -3  11   2       19.23       15.00      1.04 o 
  -2  11   2       22.33       23.37      1.41 o 
  -1  11   2      174.98      189.44      2.82 o 
   0  11   2       19.24       17.89      1.50 o 
   1  11   2      102.41      114.12      2.90 o 
   2  11   2      172.62      162.58      2.91 o 
   3  11   2        6.79        5.62      1.27 o 
   4  11   2        8.38        6.61      1.14 o 
   5  11   2      160.11      149.85      5.86 o 
   6  11   2        0.02       -2.25      3.70 o 
  -6  12   2        1.89        1.42      3.47 o 
  -5  12   2        8.26        6.65      1.87 o 
  -4  12   2       12.86        8.35      3.10 o 
  -3  12   2        9.90        9.46      1.96 o 
  -2  12   2        9.61        7.64      1.64 o 
  -1  12   2        0.26       -0.47      1.42 o 
   0  12   2        7.78       11.86      1.94 o 
   1  12   2        7.03        6.20      1.53 o 
   2  12   2        4.38        5.18      1.73 o 
   3  12   2      127.06      130.16      3.51 o 
   4  12   2        6.77        6.74      1.84 o 
   5  12   2       15.80       13.11      3.13 o 
  -5  13   2       67.94       69.68      5.66 o 
  -4  13   2       77.02       73.19      8.57 o 
  -3  13   2        5.78        6.67      2.27 o 
  -2  13   2       28.88       24.63      2.29 o 
  -1  13   2        5.72        2.93      1.71 o 
   0  13   2       50.05       51.31      2.40 o 
   1  13   2      236.70      240.32      3.47 o 
   2  13   2       59.45       62.86      2.29 o 
   3  13   2        1.42        1.20      1.35 o 
   4  13   2       15.12        9.90      2.45 o 
  -3  14   2        0.01        0.80      3.16 o 
  -2  14   2       85.50       87.76      3.98 o 
  -1  14   2        5.09        3.77      1.60 o 
   0  14   2       20.43       23.59      2.71 o 
   1  14   2       21.47       16.59      2.19 o 
   2  14   2       23.29       20.11      2.17 o 
   3  14   2        0.01        0.10      1.60 o 
  -1  15   2        0.97        0.59      2.45 o 
   0  15   2        5.96        7.72      2.02 o 
   1  15   2        0.01       -0.99      1.38 o 
  -9   1   3       17.37       18.45      2.50 o 
  -8   1   3       29.70       24.35      1.47 o 
  -7   1   3        0.71        0.88      0.95 o 
  -6   1   3       37.95       41.68      1.43 o 
  -5   1   3       38.49       50.85      2.09 o 
  -4   1   3      433.33      456.87      4.69 o 
  -3   1   3        4.78        4.61      0.82 o 
  -2   1   3       43.09       40.74      1.33 o 
  -1   1   3      727.98      650.32      6.43 o 
   0   1   3       33.63       31.61      1.15 o 
   1   1   3     4830.49     4661.73     44.54 o 
   2   1   3     5273.82     5270.44     33.12 o 
   3   1   3      112.73      114.34      1.23 o 
   4   1   3      478.67      481.57      4.71 o 
   5   1   3       75.07       81.08      3.19 o 
   6   1   3       34.25       34.82      3.46 o 
   7   1   3     1454.22     1370.27     18.10 o 
   8   1   3       73.70       70.52      3.75 o 
   9   1   3        0.33        1.56      2.16 o 
  -9   2   3        2.82        2.83      1.73 o 
  -8   2   3       38.69       39.77      1.49 o 
  -7   2   3       75.21       64.77      1.67 o 
  -6   2   3      136.95      141.72      2.33 o 
  -5   2   3     3202.75     3241.03     21.91 o 
  -4   2   3      397.76      441.12      8.17 o 
  -3   2   3        5.60        6.81      0.70 o 
  -2   2   3     4539.82     4223.08     49.67 o 
  -1   2   3      634.39      665.81      6.10 o 
   0   2   3       17.94       12.54      0.73 o 
   1   2   3        0.00        3.69      0.55 o 
   2   2   3      766.74      681.39      6.91 o 
   3   2   3       12.86       15.71      1.18 o 
   4   2   3     1323.98     1284.73     14.30 o 
   5   2   3      985.86      964.70      9.05 o 
   6   2   3        4.65        6.29      2.23 o 
   7   2   3        1.43        4.12      2.82 o 
   8   2   3      135.29      136.42      6.67 o 
   9   2   3        0.16       -0.19      2.03 o 
  -9   3   3       16.54       18.36      1.71 o 
  -8   3   3       16.10       18.59      1.85 o 
  -7   3   3        2.16        3.06      1.11 o 
  -6   3   3     4865.44     5062.41     31.22 o 
  -5   3   3      128.82      119.56      2.42 o 
  -4   3   3        4.61        7.03      1.07 o 
  -3   3   3     3810.46     4771.28     46.14 o 
  -2   3   3       40.60       33.06      1.10 o 
  -1   3   3       25.64       25.53      1.22 o 
   0   3   3    60123.07    64451.19    465.77 o 
   1   3   3       55.76       38.30      0.83 o 
   2   3   3       99.18       90.40      1.38 o 
   3   3   3     2483.62     2722.15     26.79 o 
   4   3   3        3.11        2.58      1.01 o 
   5   3   3       85.99       88.33      2.17 o 
   6   3   3     1013.99      972.55     10.56 o 
   7   3   3       15.97       18.05      3.48 o 
   8   3   3        2.67        3.30      3.24 o 
   9   3   3       78.78       89.52      4.33 o 
  -9   4   3        4.79        3.90      1.50 o 
  -8   4   3       80.32      100.25      3.37 o 
  -7   4   3       34.62       25.56      1.82 o 
  -6   4   3        4.42        4.79      1.17 o 
  -5   4   3     1855.45     1833.23     18.92 o 
  -4   4   3      220.22      220.67      2.86 o 
  -3   4   3       71.69       69.82      1.34 o 
  -2   4   3      240.89      228.28      2.45 o 
  -1   4   3      737.72      741.20     11.43 o 
   0   4   3       57.46       69.19      1.45 o 
   1   4   3     2088.26     1983.82     18.23 o 
   2   4   3     6319.84     6256.19     33.49 o 
   3   4   3        3.48        3.60      1.30 o 
   4   4   3      559.59      544.03      4.90 o 
   5   4   3      484.80      504.72     10.34 o 
   6   4   3        4.25        5.42      1.43 o 
   7   4   3       59.59       62.76      3.88 o 
   8   4   3      126.79      122.59      5.18 o 
   9   4   3       10.11        9.96      2.98 o 
  -9   5   3       19.50       18.80      1.96 o 
  -8   5   3        6.68        5.16      1.87 o 
  -7   5   3        0.00        1.20      0.95 o 
  -6   5   3       36.83       40.16      2.03 o 
  -5   5   3      206.77      193.77      2.61 o 
  -4   5   3      251.03      279.24      3.00 o 
  -3   5   3       70.88       75.71      1.82 o 
  -2   5   3       17.69       22.47      2.00 o 
  -1   5   3     1343.55     1317.54     16.36 o 
   0   5   3        6.39        1.50      0.68 o 
   1   5   3      204.54      199.51      2.87 o 
   2   5   3      428.23      361.40      2.48 o 
   3   5   3       19.18       17.07      0.94 o 
   4   5   3      375.67      393.56     12.70 o 
   5   5   3      105.55       95.49      2.44 o 
   6   5   3       35.76       38.52      2.21 o 
   7   5   3       27.11       27.29      2.15 o 
   8   5   3        1.99        2.21      2.32 o 
   9   5   3        2.71        3.67      2.69 o 
  -9   6   3        1.91       -0.42      2.34 o 
  -8   6   3        1.02       -0.31      1.30 o 
  -7   6   3       80.03       80.44      3.67 o 
  -6   6   3     1518.38     1433.33     10.85 o 
  -5   6   3        6.87        9.08      1.23 o 
  -4   6   3       17.07       16.97      1.30 o 
  -3   6   3     2045.66     2204.08     34.53 o 
  -2   6   3       44.23       37.16      0.86 o 
  -1   6   3        5.80       10.96      1.09 o 
   0   6   3     8570.86    10072.77     56.51 o 
   1   6   3        2.19        2.29      0.82 o 
   2   6   3       18.13       17.24      1.19 o 
   3   6   3      276.68      297.61      3.06 o 
   4   6   3       20.46       16.56      1.43 o 
   5   6   3       68.03       64.20      2.22 o 
   6   6   3      679.18      673.60      6.72 o 
   7   6   3       19.06       19.24      2.33 o 
   8   6   3        5.90        5.55      1.90 o 
  -8   7   3       17.21       31.01      5.87 o 
  -7   7   3        0.10        0.63      0.79 o 
  -6   7   3       21.09       21.03      1.04 o 
  -5   7   3        5.29        5.89      0.55 o 
  -4   7   3       15.87       14.35      0.74 o 
  -3   7   3        7.05        7.45      0.37 o 
  -2   7   3       50.37       64.96      1.38 o 
  -1   7   3      102.25      112.49      1.77 o 
   0   7   3       13.87       16.67      1.13 o 
   1   7   3       70.09       71.12      1.48 o 
   2   7   3      113.02      107.73      1.75 o 
   3   7   3      189.98      176.82      2.26 o 
   4   7   3       27.84       20.96      1.26 o 
   5   7   3       50.64       62.58      2.46 o 
   6   7   3        0.36        0.20      1.41 o 
   7   7   3      393.40      386.02      7.09 o 
   8   7   3        2.11        0.78      1.98 o 
  -8   8   3        4.02        3.34      2.99 o 
  -7   8   3       28.36       23.91      5.35 o 
  -6   8   3       17.67       17.25      1.17 o 
  -5   8   3       24.32       22.25      1.99 o 
  -4   8   3       10.49        7.40      1.73 o 
  -3   8   3       13.55       10.27      0.52 o 
  -2   8   3      643.05      582.71      4.55 o 
  -1   8   3       15.20       20.94      1.49 o 
   0   8   3      108.75       93.35      1.72 o 
   1   8   3        1.29        2.10      1.06 o 
   2   8   3      283.15      258.25      2.81 o 
   3   8   3       55.57       61.55      1.81 o 
   4   8   3        9.64        7.44      1.26 o 
   5   8   3      892.24      840.54     15.45 o 
   6   8   3       17.46       14.71      1.81 o 
   7   8   3      272.24      288.25      5.40 o 
   8   8   3        4.70        3.44      2.38 o 
  -7   9   3       12.54       12.21      4.20 o 
  -6   9   3      992.11     1047.77     11.82 o 
  -5   9   3        0.00       -1.01      1.93 o 
  -4   9   3        0.82        1.75      1.51 o 
  -3   9   3      200.12      200.85      2.93 o 
  -2   9   3        3.97        5.59      1.31 o 
  -1   9   3        2.67        2.72      1.26 o 
   0   9   3     3697.73     3828.36     22.56 o 
   1   9   3        3.91        3.49      1.20 o 
   2   9   3       15.59       15.66      1.38 o 
   3   9   3      619.92      652.40      5.75 o 
   4   9   3       16.24       14.49      1.14 o 
   5   9   3      168.90      159.10      3.12 o 
   6   9   3       60.71       87.20      2.87 o 
   7   9   3        3.10        3.15      1.54 o 
  -7  10   3        3.64       -1.88      4.57 o 
  -6  10   3        0.53        0.13      1.67 o 
  -5  10   3        0.69       -0.28      1.93 o 
  -4  10   3       15.53       19.26      2.06 o 
  -3  10   3        0.22       -0.40      0.69 o 
  -2  10   3        0.16        1.24      0.87 o 
  -1  10   3      229.32      229.57      2.90 o 
   0  10   3        1.68        0.96      1.18 o 
   1  10   3      168.88      171.83      3.09 o 
   2  10   3       16.91       12.50      1.74 o 
   3  10   3       30.36       30.51      2.21 o 
   4  10   3       68.37       67.59      2.15 o 
   5  10   3      720.21      742.11     18.60 o 
   6  10   3       14.27       16.41      1.86 o 
   7  10   3       46.57       55.03      5.33 o 
  -6  11   3        1.33        3.99      3.86 o 
  -5  11   3       85.05       79.93      3.46 o 
  -4  11   3      112.69      109.27      3.51 o 
  -3  11   3        0.13        0.51      0.72 o 
  -2  11   3        6.47        6.98      1.09 o 
  -1  11   3      133.26      133.86      2.56 o 
   0  11   3       10.52        6.94      1.70 o 
   1  11   3      274.76      308.96      3.81 o 
   2  11   3      106.54      109.86      2.92 o 
   3  11   3        6.45        5.27      1.30 o 
   4  11   3       11.53       11.90      1.19 o 
   5  11   3       17.62       18.53      1.80 o 
   6  11   3       13.71        8.10      3.62 o 
  -6  12   3        1.62       -0.95      2.93 o 
  -5  12   3        0.92        2.69      1.99 o 
  -4  12   3        5.96        5.39      2.61 o 
  -3  12   3      888.05      945.31     10.20 o 
  -2  12   3        0.00       -1.34      1.39 o 
  -1  12   3        0.00        0.42      1.47 o 
   0  12   3        1.39        2.50      1.74 o 
   1  12   3       40.70       39.67      2.57 o 
   2  12   3       27.98       32.18      1.97 o 
   3  12   3      519.44      531.67      5.62 o 
   4  12   3        3.05        2.21      1.28 o 
   5  12   3       25.85       26.19      3.84 o 
  -5  13   3       54.28       45.60      2.93 o 
  -4  13   3        3.51        3.65      2.94 o 
  -3  13   3        1.63        3.57      2.42 o 
  -2  13   3        9.98        9.02      2.21 o 
  -1  13   3        5.42        4.99      1.38 o 
   0  13   3        0.00        0.07      1.46 o 
   1  13   3       65.98       67.14      2.49 o 
   2  13   3        0.06       -0.27      1.29 o 
   3  13   3        0.30        0.55      1.18 o 
   4  13   3        0.05        1.02      1.98 o 
  -3  14   3       11.06        7.85      2.59 o 
  -2  14   3       27.69       25.14      3.24 o 
  -1  14   3       26.34       30.01      3.14 o 
   0  14   3        9.13        8.59      1.62 o 
   1  14   3       21.72       23.31      3.10 o 
   2  14   3      146.31      154.99      3.17 o 
   3  14   3       10.14        8.64      2.12 o 
  -1  15   3        1.09        2.80      3.16 o 
   0  15   3       11.24       10.57      2.79 o 
  -9   0   4     1306.70     1451.87     20.23 o 
  -8   0   4       61.94       61.72      3.19 o 
  -7   0   4        6.84        6.21      1.49 o 
  -6   0   4      560.02      463.47      4.95 o 
  -5   0   4       26.28       30.22      2.41 o 
  -4   0   4       83.19       94.26      4.50 o 
  -3   0   4     1973.84     2498.68     22.23 o 
  -2   0   4        5.70        6.81      0.85 o 
  -1   0   4        0.82        1.44      1.31 o 
   0   0   4    24376.86    26578.76    271.76 o 
   1   0   4       47.33       34.04      2.49 o 
   2   0   4       52.66       46.75      3.38 o 
   3   0   4      853.84     1143.86     11.62 o 
   4   0   4       73.75       74.54      1.68 o 
   5   0   4       78.57       74.64      3.38 o 
   6   0   4     3209.13     3114.66     49.22 o 
   7   0   4      192.34      188.84      8.04 o 
   8   0   4       18.87       14.15      4.83 o 
   9   0   4       43.95       46.97      6.27 o 
  -9   1   4        2.79        2.97      1.17 o 
  -8   1   4        8.99        7.82      1.17 o 
  -7   1   4       20.47       23.36      1.23 o 
  -6   1   4       46.55       49.70      1.73 o 
  -5   1   4      828.78      816.20      7.41 o 
  -4   1   4     1974.05     2081.09     15.74 o 
  -3   1   4        4.41        6.00      0.92 o 
  -2   1   4      469.94      402.15      3.09 o 
  -1   1   4      682.88      679.16      4.92 o 
   0   1   4       23.77       30.33      1.37 o 
   1   1   4       21.05       17.61      1.49 o 
   2   1   4      340.65      375.24      3.90 o 
   3   1   4        2.21        4.75      0.87 o 
   4   1   4        6.22        9.80      0.98 o 
   5   1   4      175.45      174.15      4.93 o 
   6   1   4      235.81      234.22      3.99 o 
   7   1   4      203.22      181.37      5.74 o 
   8   1   4       23.65       21.41      4.28 o 
   9   1   4        0.07        2.22      2.90 o 
  -9   2   4        4.27        4.62      1.47 o 
  -8   2   4      190.90      181.43      2.61 o 
  -7   2   4      975.91      931.14      9.82 o 
  -6   2   4        5.47        6.63      1.04 o 
  -5   2   4      201.39      215.09      5.78 o 
  -4   2   4      743.89      767.31     14.19 o 
  -3   2   4        2.18        2.90      0.91 o 
  -2   2   4    11645.27    11593.50     77.65 o 
  -1   2   4      214.87      209.11      2.10 o 
   0   2   4      141.49      105.54      1.67 o 
   1   2   4     3516.14     4055.18     42.49 o 
   2   2   4     4574.33     4609.43     30.58 o 
   3   2   4      196.53      194.68      2.72 o 
   4   2   4      100.04       88.78      3.41 o 
   5   2   4       48.97       61.24      2.17 o 
   6   2   4       43.72       42.94      2.80 o 
   7   2   4      134.25      115.81      6.76 o 
   8   2   4        0.66       -0.52      2.09 o 
   9   2   4        3.36        3.78      3.31 o 
  -9   3   4      396.37      433.20      5.29 o 
  -8   3   4        0.46       -0.85      0.85 o 
  -7   3   4        0.59        0.75      0.94 o 
  -6   3   4     1971.80     1983.81     14.55 o 
  -5   3   4       70.55       78.26      1.86 o 
  -4   3   4        8.59        9.41      0.94 o 
  -3   3   4     4485.89     5270.99     37.11 o 
  -2   3   4       12.23       11.71      1.37 o 
  -1   3   4       94.45       76.19      1.16 o 
   0   3   4   118934.66   128623.21   1142.68 o 
   1   3   4        2.81        2.18      1.16 o 
   2   3   4        8.10        7.98      0.75 o 
   3   3   4     3446.54     3645.27     44.09 o 
   4   3   4       67.90       60.26      1.97 o 
   5   3   4        3.73        3.32      1.36 o 
   6   3   4     2717.36     2801.68     20.87 o 
   7   3   4       10.93        9.63      2.28 o 
   8   3   4       10.75       10.74      3.16 o 
   9   3   4      119.75      134.15      4.54 o 
  -9   4   4        1.69        0.91      1.35 o 
  -8   4   4       30.72       27.61      1.33 o 
  -7   4   4        5.97        6.50      1.26 o 
  -6   4   4       21.91       20.98      1.89 o 
  -5   4   4     5296.90     5623.62     39.24 o 
  -4   4   4      615.18      640.70      4.60 o 
  -3   4   4        8.77        9.49      0.50 o 
  -2   4   4     1562.08     1480.43     13.79 o 
  -1   4   4        0.59        0.71      0.35 o 
   0   4   4       51.43       37.63      1.43 o 
   1   4   4     2534.40     2655.22     27.12 o 
   2   4   4      845.32      819.31     10.34 o 
   3   4   4        0.76        1.23      1.19 o 
   4   4   4       99.57      102.84      2.27 o 
   5   4   4     1900.65     1977.41     25.49 o 
   6   4   4      114.72      112.75      2.95 o 
   7   4   4        8.26       11.61      1.83 o 
   8   4   4       63.52       61.72      3.62 o 
   9   4   4        0.80        0.42      2.76 o 
  -9   5   4        3.00        2.16      1.39 o 
  -8   5   4      141.43      140.32      2.89 o 
  -7   5   4      886.72      768.52      7.03 o 
  -6   5   4        0.57        1.09      1.08 o 
  -5   5   4       27.30       39.15      1.58 o 
  -4   5   4        6.65        5.45      0.64 o 
  -3   5   4        8.75       10.51      1.43 o 
  -2   5   4     2202.03     2068.85     18.34 o 
  -1   5   4     1938.68     2208.97     25.00 o 
   0   5   4       56.20       61.85      0.97 o 
   1   5   4     1102.65     1152.41      8.86 o 
   2   5   4       31.36       35.95      3.26 o 
   3   5   4       35.18       42.68      2.26 o 
   4   5   4       94.02      111.88      2.22 o 
   5   5   4      520.42      478.43      4.72 o 
   6   5   4      106.17      102.35      2.77 o 
   7   5   4        8.83        8.70      1.90 o 
   8   5   4        6.40       11.26      1.96 o 
  -9   6   4       15.54       16.40      4.23 o 
  -8   6   4        0.01        0.48      1.17 o 
  -7   6   4       45.58       41.09      1.68 o 
  -6   6   4      846.17      929.09      8.21 o 
  -5   6   4       28.67       29.79      1.11 o 
  -4   6   4        0.65        1.15      1.32 o 
  -3   6   4     1905.93     2071.56     15.04 o 
  -2   6   4        0.92        0.89      1.26 o 
  -1   6   4      106.71       99.98      2.00 o 
   0   6   4     1043.11      984.87      5.91 o 
   1   6   4        2.56        3.31      0.74 o 
   2   6   4       12.41       14.63      0.86 o 
   3   6   4     2532.83     2934.34     29.85 o 
   4   6   4        3.10        4.45      1.47 o 
   5   6   4        1.24        1.11      1.93 o 
   6   6   4        6.83        5.58      1.72 o 
   7   6   4       44.33       43.96      2.45 o 
   8   6   4        2.03        2.12      2.69 o 
  -8   7   4        0.62        0.66      2.41 o 
  -7   7   4      607.68      547.18     14.70 o 
  -6   7   4       53.03       46.05      4.25 o 
  -5   7   4       12.05       12.75      3.75 o 
  -4   7   4      252.87      251.50      3.65 o 
  -3   7   4        2.32        2.09      1.49 o 
  -2   7   4       27.57       16.02      2.23 o 
  -1   7   4      740.28      826.98      7.07 o 
   0   7   4        1.84        2.68      0.97 o 
   1   7   4      239.03      230.25      2.49 o 
   2   7   4       13.16       15.11      1.12 o 
   3   7   4       44.91       50.53      1.19 o 
   4   7   4      145.31      156.71      3.16 o 
   5   7   4      429.32      420.05      4.71 o 
   6   7   4        3.19        2.96      1.56 o 
   7   7   4      118.97      124.72      2.88 o 
   8   7   4       49.08       51.96      3.82 o 
  -8   8   4        7.95        2.49      3.32 o 
  -7   8   4      100.11      116.82      5.56 o 
  -6   8   4        3.72       -0.89      3.43 o 
  -5   8   4       51.67       45.82      2.18 o 
  -4   8   4       51.49       55.41      2.22 o 
  -3   8   4        0.53        0.48      1.24 o 
  -2   8   4       26.03       26.49      1.89 o 
  -1   8   4      173.59      196.38      2.75 o 
   0   8   4       31.22       37.05      1.71 o 
   1   8   4       78.79       88.44      1.80 o 
   2   8   4       63.46       70.47      2.35 o 
   3   8   4        0.26        0.55      1.15 o 
   4   8   4      108.27      112.11      4.36 o 
   5   8   4     1574.48     1529.80     30.38 o 
   6   8   4        3.40        2.53      1.50 o 
   7   8   4       21.16       23.57      2.28 o 
   8   8   4       34.12       33.36      3.83 o 
  -7   9   4        2.86        7.58      4.90 o 
  -6   9   4       60.37       52.31      3.38 o 
  -5   9   4        2.14        2.24      1.99 o 
  -4   9   4        9.99        8.88      1.88 o 
  -3   9   4      606.72      641.69      5.94 o 
  -2   9   4       21.59       24.25      1.53 o 
  -1   9   4        8.59        7.28      1.35 o 
   0   9   4      412.72      447.20      4.17 o 
   1   9   4        0.47       -0.32      0.98 o 
   2   9   4       78.67       80.79      2.56 o 
   3   9   4      113.17      120.77      1.97 o 
   4   9   4        0.08       -0.71      1.57 o 
   5   9   4       53.20       48.49      2.89 o 
   6   9   4       34.10       34.53      2.60 o 
   7   9   4        0.99        2.09      1.80 o 
  -7  10   4       86.00       82.93      5.97 o 
  -6  10   4        1.41        0.69      1.53 o 
  -5  10   4      200.43      218.69      5.85 o 
  -4  10   4        5.35       10.05      2.15 o 
  -3  10   4        0.80        2.61      1.54 o 
  -2  10   4       48.38       56.28      1.43 o 
  -1  10   4        6.99        6.86      1.37 o 
   0  10   4        5.61        5.15      1.29 o 
   1  10   4      434.51      473.83      4.08 o 
   2  10   4        5.35        4.76      1.40 o 
   3  10   4       45.71       42.87      1.59 o 
   4  10   4      166.45      174.59      5.24 o 
   5  10   4       41.66       52.35      2.30 o 
   6  10   4        8.97        7.18      1.86 o 
   7  10   4        0.12       -0.28      1.94 o 
  -6  11   4        2.74        2.09      1.74 o 
  -5  11   4        0.13        0.21      1.98 o 
  -4  11   4      726.71      754.65     11.10 o 
  -3  11   4       12.16       12.84      2.15 o 
  -2  11   4       15.65       13.48      0.90 o 
  -1  11   4       18.81       22.94      1.94 o 
   0  11   4        3.46        2.75      1.18 o 
   1  11   4        0.16        0.25      1.07 o 
   2  11   4      588.88      589.07      5.66 o 
   3  11   4       43.54       45.95      1.86 o 
   4  11   4      167.96      161.93      3.27 o 
   5  11   4       74.34       66.06      2.68 o 
   6  11   4        1.43        0.26      1.57 o 
  -6  12   4       19.14       14.76      8.30 o 
  -5  12   4       14.50       14.15      2.33 o 
  -4  12   4       23.45       22.18      2.98 o 
  -3  12   4        9.99        7.23      2.25 o 
  -2  12   4        6.11        4.95      1.02 o 
  -1  12   4        2.34        1.52      0.93 o 
   0  12   4        5.84        4.34      1.24 o 
   1  12   4       11.30        8.86      1.45 o 
   2  12   4       35.35       36.52      1.73 o 
   3  12   4      111.87      123.28      2.47 o 
   4  12   4        0.14        0.97      1.28 o 
   5  12   4        0.51       -0.04      1.37 o 
  -5  13   4        0.21       -0.19      1.86 o 
  -4  13   4        2.45        1.94      2.93 o 
  -3  13   4        0.01        0.35      2.27 o 
  -2  13   4       36.14       38.47      2.90 o 
  -1  13   4        0.51       -0.42      0.94 o 
   0  13   4       15.37       15.79      1.43 o 
   1  13   4        0.06        0.00      1.21 o 
   2  13   4        2.16        1.14      1.25 o 
   3  13   4       11.77       11.42      1.89 o 
   4  13   4        2.73        1.58      1.58 o 
  -3  14   4       30.31       19.80      5.89 o 
  -2  14   4        8.26        9.38      2.44 o 
  -1  14   4       42.28       44.59      2.70 o 
   0  14   4        0.10       -0.23      1.22 o 
   1  14   4        7.26        7.76      1.70 o 
   2  14   4      391.52      408.97      9.35 o 
   3  14   4       16.75       14.27      2.01 o 
   0  15   4      520.07      553.64     13.19 o 
  -9   1   5       33.80       38.54      1.84 o 
  -8   1   5       77.07       92.60      1.80 o 
  -7   1   5      150.21      163.27      2.00 o 
  -6   1   5       13.45       17.34      1.35 o 
  -5   1   5      496.79      510.25      5.12 o 
  -4   1   5     4238.66     4685.24     31.01 o 
  -3   1   5        3.50        6.01      1.01 o 
  -2   1   5     1208.23     1116.17     13.50 o 
  -1   1   5      545.92      583.20      4.27 o 
   0   1   5       20.38       26.04      1.69 o 
   1   1   5       66.28       65.32      1.90 o 
   2   1   5     3833.68     3962.08     32.67 o 
   3   1   5       97.89       90.28      1.31 o 
   4   1   5       26.69       32.22      0.86 o 
   5   1   5        7.42        9.93      1.57 o 
   6   1   5        0.04        0.21      0.92 o 
   7   1   5      115.58       89.32      4.72 o 
   8   1   5        0.05        1.32      3.53 o 
   9   1   5        9.40        2.61      4.01 o 
  -9   2   5        1.83        3.80      1.61 o 
  -8   2   5      481.05      448.62      6.19 o 
  -7   2   5      724.59      720.62      8.88 o 
  -6   2   5        9.78        9.26      1.32 o 
  -5   2   5     1011.01     1005.57      8.24 o 
  -4   2   5     2304.04     2442.96     21.87 o 
  -3   2   5        4.49        3.32      0.67 o 
  -2   2   5     3040.64     3069.51     28.70 o 
  -1   2   5     1392.28     1383.71     15.49 o 
   0   2   5       34.99       31.18      1.94 o 
   1   2   5     7240.07     8054.42     54.02 o 
   2   2   5     1733.38     1756.20     12.40 o 
   3   2   5       43.38       41.03      1.62 o 
   4   2   5      208.34      198.32      2.93 o 
   5   2   5        0.06        1.88      1.45 o 
   6   2   5      234.78      233.56      3.44 o 
   7   2   5     1755.71     1713.77     35.77 o 
   8   2   5        8.76        4.56      5.27 o 
   9   2   5        3.78        4.72      3.28 o 
  -9   3   5      360.81      378.81      4.47 o 
  -8   3   5        0.99        0.43      0.94 o 
  -7   3   5       18.51       18.32      1.39 o 
  -6   3   5     2028.32     1983.47     14.57 o 
  -5   3   5        3.92        6.53      1.00 o 
  -4   3   5       13.68       13.62      0.64 o 
  -3   3   5        9.86        7.32      1.65 o 
  -2   3   5       10.27        8.50      0.57 o 
  -1   3   5        3.65        2.84      0.59 o 
   0   3   5      436.45      621.44      4.18 o 
   1   3   5      116.01      133.31      1.56 o 
   2   3   5        0.24        0.66      0.67 o 
   3   3   5     1017.00     1147.74      8.30 o 
   4   3   5        5.46        7.07      1.45 o 
   5   3   5        7.17        9.32      1.56 o 
   6   3   5      203.57      254.88      3.88 o 
   7   3   5        0.04        1.25      1.60 o 
   8   3   5        0.32       -1.18      2.36 o 
   9   3   5        0.70       -1.47      4.36 o 
  -9   4   5        2.13        4.13      1.80 o 
  -8   4   5       37.81       45.57      1.99 o 
  -7   4   5        3.01        2.75      1.21 o 
  -6   4   5       62.45       59.18      1.79 o 
  -5   4   5     1458.28     1481.75     22.91 o 
  -4   4   5      339.42      339.47      4.30 o 
  -3   4   5        6.51        7.04      1.54 o 
  -2   4   5     1225.55     1276.86     10.46 o 
  -1   4   5      221.68      233.08      2.43 o 
   0   4   5       38.59       45.96      1.35 o 
   1   4   5     1357.93     1428.38     26.27 o 
   2   4   5     1206.45     1129.91     10.66 o 
   3   4   5      114.84      117.81      3.57 o 
   4   4   5       47.15       45.34      2.08 o 
   5   4   5     1443.59     1414.43     11.84 o 
   6   4   5       54.97       52.27      2.99 o 
   7   4   5       79.77       77.52      2.57 o 
   8   4   5      103.88      106.71      3.76 o 
   9   4   5       27.61       35.62      6.73 o 
  -9   5   5        2.81        1.62      3.24 o 
  -8   5   5      259.69      242.28      4.37 o 
  -7   5   5      677.52      588.34      9.15 o 
  -6   5   5       95.88       88.35      2.08 o 
  -5   5   5     1567.01     1609.67     19.95 o 
  -4   5   5       91.33       79.31      2.28 o 
  -3   5   5        1.34        0.03      1.60 o 
  -2   5   5     2089.17     1999.99     16.46 o 
  -1   5   5      945.91     1063.05      6.20 o 
   0   5   5       35.84       26.99      1.31 o 
   1   5   5      788.35      861.52      8.00 o 
   2   5   5     1460.23     1430.14     20.58 o 
   3   5   5       62.63       67.23      2.26 o 
   4   5   5       67.07       83.73      2.82 o 
   5   5   5       10.93        4.53      2.23 o 
   6   5   5       11.00       12.58      2.18 o 
   7   5   5      259.51      271.64      4.25 o 
   8   5   5       20.67       11.01      2.73 o 
  -9   6   5       31.87       45.07      3.60 o 
  -8   6   5        1.89        0.14      2.51 o 
  -7   6   5       24.99       21.36      1.20 o 
  -6   6   5        2.81        5.01      1.07 o 
  -5   6   5        1.33        1.40      0.38 o 
  -4   6   5        3.89        2.25      1.90 o 
  -3   6   5      512.40      533.37      5.43 o 
  -2   6   5        6.60        8.06      1.34 o 
  -1   6   5        0.55        0.32      0.49 o 
   0   6   5     2792.20     3031.13     16.67 o 
   1   6   5       30.31       32.42      1.00 o 
   2   6   5      120.97      119.37      1.72 o 
   3   6   5     1780.05     1987.57     13.34 o 
   4   6   5       30.07       32.94      1.96 o 
   5   6   5      189.04      181.56      3.03 o 
   6   6   5      734.40      713.04      6.50 o 
   7   6   5       19.61       18.35      1.89 o 
   8   6   5        0.72       -0.08      1.84 o 
  -8   7   5        8.19       13.31      5.87 o 
  -7   7   5      680.90      645.57     22.60 o 
  -6   7   5       74.19       88.31      6.27 o 
  -5   7   5      333.51      331.49      6.59 o 
  -4   7   5      181.02      194.12      4.67 o 
  -3   7   5        0.91        1.08      1.41 o 
  -2   7   5       99.79      111.20      2.51 o 
  -1   7   5     1304.84     1400.37      9.99 o 
   0   7   5      428.67      459.62      3.44 o 
   1   7   5      301.26      304.29      3.80 o 
   2   7   5      440.30      404.44      5.56 o 
   3   7   5        3.10        5.53      1.44 o 
   4   7   5      173.08      179.33      3.44 o 
   5   7   5       71.77       75.65      3.21 o 
   6   7   5        1.07        0.86      2.57 o 
   7   7   5        9.48        8.62      2.14 o 
   8   7   5       68.33       59.37      2.94 o 
  -8   8   5        1.30       -0.32      2.93 o 
  -7   8   5      119.00      135.33      6.43 o 
  -6   8   5        6.01        1.03      2.11 o 
  -5   8   5        0.78        6.79      3.75 o 
  -4   8   5      227.04      228.89      4.03 o 
  -3   8   5        2.13        0.67      1.40 o 
  -2   8   5      785.38      755.48      6.34 o 
  -1   8   5      399.96      434.07      4.78 o 
   0   8   5       61.68       68.76      1.52 o 
   1   8   5       25.13       25.94      1.27 o 
   2   8   5      645.44      679.61      5.34 o 
   3   8   5        1.48        2.11      1.40 o 
   4   8   5      508.17      509.91      4.91 o 
   5   8   5      520.01      484.40      6.72 o 
   6   8   5        6.08        8.18      2.03 o 
   7   8   5       99.42      103.93      3.33 o 
  -7   9   5        4.42        2.61      3.70 o 
  -6   9   5      262.99      282.61      6.57 o 
  -5   9   5        1.26        1.53      2.44 o 
  -4   9   5        9.05        8.53      2.02 o 
  -3   9   5      608.02      658.10      6.70 o 
  -2   9   5        2.10        2.33      0.50 o 
  -1   9   5        5.70        6.82      1.13 o 
   0   9   5        0.68        0.00      0.79 o 
   1   9   5       21.43       28.11      1.31 o 
   2   9   5        0.04       -0.38      1.04 o 
   3   9   5      800.58      862.10     13.29 o 
   4   9   5       27.05       25.86      1.89 o 
   5   9   5        1.99        1.04      1.55 o 
   6   9   5      104.78      108.24      3.06 o 
   7   9   5        6.95        8.25      1.90 o 
  -7  10   5      117.45      111.23      9.83 o 
  -6  10   5       11.27        9.30      2.09 o 
  -5  10   5      574.48      597.16     19.92 o 
  -4  10   5       23.97       22.57      2.54 o 
  -3  10   5        0.57       -1.16      1.97 o 
  -2  10   5       48.68       48.47      1.20 o 
  -1  10   5       15.89       17.03      1.26 o 
   0  10   5        9.06        9.23      1.19 o 
   1  10   5      875.28      902.94      9.74 o 
   2  10   5       27.00       26.35      1.62 o 
   3  10   5       40.86       43.65      1.92 o 
   4  10   5       80.36       84.15      2.75 o 
   5  10   5       71.87       71.22      3.76 o 
   6  10   5       12.33       11.51      1.98 o 
  -6  11   5       15.52       12.64      2.57 o 
  -5  11   5        0.86        2.14      3.10 o 
  -4  11   5      849.39      904.26     10.16 o 
  -3  11   5       13.76       10.98      2.40 o 
  -2  11   5      115.68      108.03      4.14 o 
  -1  11   5       10.27       10.08      1.22 o 
   0  11   5       18.28       16.84      1.66 o 
   1  11   5       59.63       58.84      1.93 o 
   2  11   5      166.42      169.47      3.05 o 
   3  11   5        5.57        3.79      1.45 o 
   4  11   5      172.93      177.70      3.34 o 
   5  11   5       36.78       28.76      2.07 o 
   6  11   5        1.59        2.59      1.70 o 
  -5  12   5        2.29        3.44      2.98 o 
  -4  12   5        3.34        1.79      2.12 o 
  -3  12   5      146.00      159.65      4.04 o 
  -2  12   5        7.56        4.93      0.81 o 
  -1  12   5       16.27       18.65      1.32 o 
   0  12   5       11.15        8.20      1.52 o 
   1  12   5        0.44        0.99      1.44 o 
   2  12   5       18.85       21.90      1.91 o 
   3  12   5       63.24       64.12      2.44 o 
   4  12   5        1.25        0.95      2.00 o 
   5  12   5        0.76       -0.11      1.43 o 
  -4  13   5       13.49       11.62      2.89 o 
  -3  13   5       43.91       39.49      2.82 o 
  -2  13   5        3.53        7.28      2.17 o 
  -1  13   5        0.00        0.51      1.13 o 
   0  13   5        1.80        2.82      1.29 o 
   1  13   5       56.51       57.75      2.26 o 
   2  13   5      120.88      142.39      2.71 o 
   3  13   5       28.66       27.00      2.66 o 
   4  13   5        1.88        1.13      2.11 o 
  -3  14   5        1.23        0.01      2.32 o 
  -2  14   5        6.22        8.90      2.86 o 
  -1  14   5       36.12       42.10      2.99 o 
   0  14   5       10.43        7.58      1.86 o 
   1  14   5       60.25       61.26      2.24 o 
   2  14   5      172.77      169.73      3.63 o 
   3  14   5        4.95        3.31      2.21 o 
  -9   0   6        2.27        1.21      2.44 o 
  -8   0   6        0.03        0.42      1.23 o 
  -7   0   6       38.12       38.82      2.60 o 
  -6   0   6     2419.29     2683.14     26.15 o 
  -5   0   6       59.94       63.21      4.66 o 
  -4   0   6       94.15      100.23      2.44 o 
  -3   0   6    28754.56    34320.42    365.86 o 
  -2   0   6       13.33       16.34      1.12 o 
  -1   0   6        6.90       11.52      1.74 o 
   0   0   6     2719.29     2490.56     22.58 o 
   1   0   6        1.22        6.34      3.00 o 
   2   0   6      167.95      144.80      3.80 o 
   3   0   6     9940.83    11140.42    110.82 o 
   4   0   6        0.75        0.17      1.21 o 
   5   0   6       59.78       64.48      1.78 o 
   6   0   6     1695.58     1622.88     37.24 o 
   7   0   6       34.27       28.79      5.63 o 
   8   0   6        3.90        3.38      4.50 o 
   9   0   6       87.70      110.50     12.22 o 
  -9   1   6        3.43        3.67      1.27 o 
  -8   1   6      103.61      135.45      2.17 o 
  -7   1   6       13.69       19.89      2.83 o 
  -6   1   6        3.09        3.23      1.04 o 
  -5   1   6     1142.45     1149.74     13.46 o 
  -4   1   6     1296.45     1429.71     16.63 o 
  -3   1   6       38.50       49.17      1.19 o 
  -2   1   6       33.28       29.61      1.46 o 
  -1   1   6      577.02      599.72      4.59 o 
   0   1   6      220.08      200.84      2.76 o 
   1   1   6      659.75      623.14      5.48 o 
   2   1   6       21.89       18.71      1.85 o 
   3   1   6      160.26      150.94      2.10 o 
   4   1   6      109.51      103.59      1.43 o 
   5   1   6      405.03      397.61      3.09 o 
   6   1   6      150.16      152.19      2.59 o 
   7   1   6      183.40      175.20     11.34 o 
   8   1   6       23.65       10.57     13.67 o 
   9   1   6       10.36        2.97      3.63 o 
  -9   2   6       42.95       45.95      2.41 o 
  -8   2   6      249.23      232.71      2.90 o 
  -7   2   6        0.97        3.01      1.26 o 
  -6   2   6       15.25       19.66      1.57 o 
  -5   2   6      199.88      222.19      2.86 o 
  -4   2   6      304.87      333.72      5.92 o 
  -3   2   6       15.48       17.73      0.98 o 
  -2   2   6      135.46      143.00      2.46 o 
  -1   2   6     2153.45     2070.72     31.13 o 
   0   2   6       20.25       32.14      1.64 o 
   1   2   6     5296.34     5366.83     35.38 o 
   2   2   6      360.44      320.94      3.63 o 
   3   2   6       10.10       11.13      1.48 o 
   4   2   6      539.99      490.62      4.76 o 
   5   2   6      111.39      100.48      2.59 o 
   6   2   6       17.15       13.52      1.70 o 
   7   2   6      888.60      876.62     25.25 o 
   8   2   6       50.19       48.78      4.42 o 
   9   2   6       22.40       15.21      7.67 o 
  -9   3   6        7.19        9.65      1.85 o 
  -8   3   6        4.00        3.28      1.15 o 
  -7   3   6        4.13        3.68      1.22 o 
  -6   3   6      234.44      192.08      2.51 o 
  -5   3   6        1.56        2.49      0.82 o 
  -4   3   6        0.54        0.77      0.67 o 
  -3   3   6     1405.07     1397.08     13.33 o 
  -2   3   6       10.62       13.06      0.52 o 
  -1   3   6       34.39       36.82      1.06 o 
   0   3   6     8874.18    10262.16     68.87 o 
   1   3   6        5.44        3.85      1.17 o 
   2   3   6        0.68        0.96      0.79 o 
   3   3   6       87.47       95.71      1.53 o 
   4   3   6        0.47        2.52      1.41 o 
   5   3   6       45.10       44.32      2.80 o 
   6   3   6     1696.55     1627.39     13.70 o 
   7   3   6       46.12       49.05      3.20 o 
   8   3   6        5.26        9.87      5.79 o 
   9   3   6       69.14       88.74      4.52 o 
  -9   4   6        0.38        0.42      1.34 o 
  -8   4   6        0.48        0.48      0.96 o 
  -7   4   6        0.00        1.09      1.18 o 
  -6   4   6       25.51       25.57      1.79 o 
  -5   4   6       98.57       81.11      1.45 o 
  -4   4   6       73.23       66.35      1.11 o 
  -3   4   6        7.57        9.14      1.93 o 
  -2   4   6      286.85      314.36      3.67 o 
  -1   4   6       27.45       27.98      1.18 o 
   0   4   6       16.78       14.12      1.24 o 
   1   4   6        2.37       12.09      1.06 o 
   2   4   6     1441.74     1309.57      8.53 o 
   3   4   6      109.54      120.38      2.16 o 
   4   4   6        0.06        0.40      1.64 o 
   5   4   6        0.53        4.13      3.70 o 
   6   4   6        0.52        1.35      1.57 o 
   7   4   6      221.85      221.93      4.69 o 
   8   4   6       25.13       32.49      2.79 o 
  -9   5   6        0.31       -1.19      2.41 o 
  -8   5   6       74.69       68.65      1.70 o 
  -7   5   6      344.49      309.17      3.51 o 
  -6   5   6       94.61       90.08      3.02 o 
  -5   5   6     1957.38     1928.57     12.20 o 
  -4   5   6      116.98      107.84      3.69 o 
  -3   5   6        0.02       -0.40      1.34 o 
  -2   5   6      166.32      143.58      6.89 o 
  -1   5   6      219.31      209.68      2.08 o 
   0   5   6       53.39       55.25      3.34 o 
   1   5   6       70.53       77.39      2.10 o 
   2   5   6     1632.42     1590.97     10.71 o 
   3   5   6      102.15      103.30      1.98 o 
   4   5   6      716.09      680.50      7.40 o 
   5   5   6      369.47      353.97      8.71 o 
   6   5   6        2.17        2.76      1.73 o 
   7   5   6        0.10        1.70      1.93 o 
   8   5   6        6.24        5.57      2.26 o 
  -9   6   6        2.12        1.94      2.85 o 
  -8   6   6       16.28       18.00      5.68 o 
  -7   6   6        4.20        2.74      1.03 o 
  -6   6   6       60.80       58.26      5.28 o 
  -5   6   6       60.48       64.61      3.34 o 
  -4   6   6       11.22       12.66      2.33 o 
  -3   6   6      554.42      522.97      5.79 o 
  -2   6   6        0.01       -0.05      1.36 o 
  -1   6   6       32.59       38.53      1.06 o 
   0   6   6     2154.07     1828.54     11.40 o 
   1   6   6       13.22       10.10      1.12 o 
   2   6   6        1.91        3.63      1.26 o 
   3   6   6       71.26       65.21      3.32 o 
   4   6   6       40.29       40.60      2.45 o 
   5   6   6      216.49      204.24      3.57 o 
   6   6   6      914.33      989.91      8.60 o 
   7   6   6        0.00       -0.42      1.77 o 
   8   6   6        5.73        6.30      2.15 o 
  -8   7   6        4.36        4.17      3.32 o 
  -7   7   6      144.22      130.02      5.24 o 
  -6   7   6        8.25        6.82      3.46 o 
  -5   7   6       86.70       77.46      3.73 o 
  -4   7   6        4.03        1.76      1.93 o 
  -3   7   6        5.33        5.44      1.89 o 
  -2   7   6       61.22       50.96      3.34 o 
  -1   7   6      635.89      681.96      6.08 o 
   0   7   6       42.50       52.07      1.87 o 
   1   7   6      134.05      150.42      4.40 o 
   2   7   6     2203.56     2122.41     12.82 o 
   3   7   6       10.12        9.96      1.35 o 
   4   7   6       20.18       23.60      2.17 o 
   5   7   6       79.88       80.10      3.02 o 
   6   7   6       13.38       14.25      2.27 o 
   7   7   6      190.81      192.13      3.69 o 
   8   7   6      134.58      143.91      5.04 o 
  -8   8   6        0.45       -3.38      4.49 o 
  -7   8   6       17.69       14.99      4.03 o 
  -6   8   6       11.42       12.53      6.02 o 
  -5   8   6       91.10      104.14      3.89 o 
  -4   8   6       30.48       26.30      3.14 o 
  -3   8   6        0.04       -1.92      3.14 o 
  -2   8   6      151.99      140.89      4.74 o 
  -1   8   6      446.50      452.78      3.45 o 
   0   8   6        0.92        0.49      0.85 o 
   1   8   6      336.03      336.40      3.15 o 
   2   8   6        0.56        0.68      1.36 o 
   3   8   6       21.28       23.07      2.69 o 
   4   8   6      490.90      480.30      5.54 o 
   5   8   6       22.83       19.52      2.43 o 
   6   8   6        1.14        0.05      1.37 o 
   7   8   6       14.33       11.26      2.23 o 
  -7   9   6       16.30        8.03      4.48 o 
  -6   9   6      473.66      463.72      6.58 o 
  -5   9   6        0.79        1.08      2.04 o 
  -4   9   6        6.61        6.62      2.18 o 
  -3   9   6      277.88      303.14      4.10 o 
  -2   9   6       28.17       33.95      2.33 o 
  -1   9   6       13.44       15.17      0.94 o 
   0   9   6     1317.66     1465.48      9.24 o 
   1   9   6       55.60       60.72      1.79 o 
   2   9   6       65.68       73.73      2.54 o 
   3   9   6      985.21     1034.69     17.99 o 
   4   9   6        1.83        3.41      1.80 o 
   5   9   6       61.70       63.57      2.72 o 
   6   9   6      238.93      218.02      3.93 o 
   7   9   6       24.44       26.85      2.46 o 
  -7  10   6        4.90        1.53      3.98 o 
  -6  10   6        1.04        1.56      2.23 o 
  -5  10   6      148.48      139.05      4.01 o 
  -4  10   6       16.19       23.13      3.65 o 
  -3  10   6       30.69       31.11      2.16 o 
  -2  10   6        6.51        6.58      1.79 o 
  -1  10   6        0.01       -0.02      0.71 o 
   0  10   6        3.06        4.26      1.34 o 
   1  10   6      334.63      337.60      4.11 o 
   2  10   6       12.88       18.82      1.77 o 
   3  10   6        0.24       -0.16      1.37 o 
   4  10   6        0.43        5.69      2.12 o 
   5  10   6       20.59       24.88      2.15 o 
   6  10   6        0.63        0.14      1.55 o 
  -6  11   6        0.01       -0.76      2.04 o 
  -5  11   6        3.20        5.13      2.40 o 
  -4  11   6      141.75      138.09      4.48 o 
  -3  11   6       62.05       66.62      2.88 o 
  -2  11   6      182.03      179.55      3.56 o 
  -1  11   6       79.55       73.67      1.82 o 
   0  11   6        6.10        7.16      1.33 o 
   1  11   6        8.44        9.81      1.45 o 
   2  11   6      160.45      170.88      3.41 o 
   3  11   6       18.16       20.20      2.32 o 
   4  11   6       53.24       53.01      2.74 o 
   5  11   6        1.27        1.20      1.73 o 
   6  11   6        0.18        1.25      1.88 o 
  -5  12   6        7.10        6.83      2.71 o 
  -4  12   6        2.31        2.78      3.20 o 
  -3  12   6      342.90      383.03      5.74 o 
  -2  12   6        4.23        3.48      1.86 o 
  -1  12   6        7.34        6.53      1.29 o 
   0  12   6        0.40       -1.12      1.14 o 
   1  12   6        2.83        2.64      1.21 o 
   2  12   6      114.18      119.23      3.74 o 
   3  12   6        9.86       13.02      2.05 o 
   4  12   6        7.65        9.68      1.84 o 
   5  12   6        0.02        1.07      1.68 o 
  -4  13   6        0.38       -2.82      3.31 o 
  -3  13   6        7.16        5.09      2.72 o 
  -2  13   6        0.59        2.16      2.35 o 
  -1  13   6       76.38       83.25      3.02 o 
   0  13   6       46.52       51.65      1.75 o 
   1  13   6       34.76       38.59      2.13 o 
   2  13   6        0.10        2.13      1.78 o 
   3  13   6        7.76        6.99      1.93 o 
   4  13   6       33.82       29.91      2.28 o 
  -3  14   6        0.03        1.62      2.67 o 
  -2  14   6        0.00        1.98      1.98 o 
  -1  14   6        3.24        1.14      2.11 o 
   0  14   6       22.52       26.12      4.17 o 
   1  14   6       20.23       15.50      1.97 o 
   2  14   6        0.90        1.12      1.76 o 
  -9   1   7       10.71        9.06      1.52 o 
  -8   1   7        0.31        2.36      1.08 o 
  -7   1   7      687.90      657.21      6.20 o 
  -6   1   7        1.58        2.96      1.24 o 
  -5   1   7     4781.35     4802.70     45.17 o 
  -4   1   7       38.22       46.04      1.69 o 
  -3   1   7       10.41       12.90      1.12 o 
  -2   1   7     1019.93      984.40      6.62 o 
  -1   1   7      156.45      107.13      2.53 o 
   0   1   7        0.14        1.76      1.32 o 
   1   1   7     3469.16     3459.57     23.16 o 
   2   1   7     2585.44     2334.59     16.49 o 
   3   1   7       31.80       33.64      2.16 o 
   4   1   7      303.26      274.43      2.45 o 
   5   1   7      108.60       95.39      1.65 o 
   6   1   7       15.05       10.79      1.29 o 
   7   1   7       26.61       23.78      1.49 o 
   8   1   7      106.01      107.49      6.40 o 
   9   1   7        0.12        0.15      5.33 o 
  -9   2   7        0.29       -0.12      1.12 o 
  -8   2   7        8.24        5.80      1.24 o 
  -7   2   7      427.87      333.92      3.63 o 
  -6   2   7       26.68       26.38      1.70 o 
  -5   2   7      450.15      429.87      3.99 o 
  -4   2   7       40.35       35.31      2.07 o 
  -3   2   7       35.25       35.04      1.03 o 
  -2   2   7      185.15      145.86      1.84 o 
  -1   2   7     3044.17     3271.07     27.07 o 
   0   2   7       11.25       11.58      1.35 o 
   1   2   7       91.81       54.62      4.97 o 
   2   2   7      425.45      435.74      4.52 o 
   3   2   7        2.55        2.98      1.26 o 
   4   2   7       63.85       65.56      1.06 o 
   5   2   7      581.53      518.41      5.64 o 
   6   2   7        6.07        9.54      1.73 o 
   7   2   7      140.13      145.86      4.18 o 
   8   2   7        0.20        0.05      3.12 o 
   9   2   7        3.21        4.44      5.06 o 
  -9   3   7      286.70      309.14      6.34 o 
  -8   3   7       22.05       22.02      1.34 o 
  -7   3   7        3.02        3.07      1.49 o 
  -6   3   7        7.49       22.60      1.76 o 
  -5   3   7       26.73       32.14      1.15 o 
  -4   3   7       28.14       30.60      1.12 o 
  -3   3   7     4117.50     4730.41     32.51 o 
  -2   3   7        1.56        1.57      0.42 o 
  -1   3   7       10.24        7.22      0.94 o 
   0   3   7       32.59       17.65      1.37 o 
   1   3   7        4.87        5.24      1.35 o 
   2   3   7       62.22       64.80      2.26 o 
   3   3   7     2453.21     2828.64     16.53 o 
   4   3   7       24.10       19.42      2.29 o 
   5   3   7       26.21       23.93      2.44 o 
   6   3   7      279.57      277.11      4.20 o 
   7   3   7        0.00        1.08      1.58 o 
   8   3   7        5.94        4.34      1.58 o 
  -9   4   7        0.33       -0.41      1.30 o 
  -8   4   7       21.65       25.27      1.33 o 
  -7   4   7        0.04        1.06      1.34 o 
  -6   4   7        0.40        1.81      1.11 o 
  -5   4   7       66.28       64.48      2.43 o 
  -4   4   7      485.59      464.41      3.94 o 
  -3   4   7        0.48        0.68      1.17 o 
  -2   4   7        4.27        4.39      0.58 o 
  -1   4   7      136.05      163.81      2.97 o 
   0   4   7       13.79       15.95      1.19 o 
   1   4   7      479.21      405.98      3.50 o 
   2   4   7      161.27      162.59      3.56 o 
   3   4   7      322.39      313.83      3.18 o 
   4   4   7      124.60      122.25      2.74 o 
   5   4   7      244.51      252.18      5.33 o 
   6   4   7       50.45       44.23      2.63 o 
   7   4   7      843.66      829.40      8.81 o 
   8   4   7        8.06        5.43      2.34 o 
  -9   5   7        3.17        1.54      2.34 o 
  -8   5   7       23.86       23.56      1.80 o 
  -7   5   7      153.79      162.50      2.48 o 
  -6   5   7       14.57       18.44      1.25 o 
  -5   5   7      287.03      267.53      4.32 o 
  -4   5   7        0.03        0.02      1.59 o 
  -3   5   7        0.99        1.44      1.38 o 
  -2   5   7     2483.50     2282.51     18.75 o 
  -1   5   7      305.21      305.83      3.23 o 
   0   5   7      320.57      296.12      3.23 o 
   1   5   7      219.59      297.90      3.69 o 
   2   5   7        0.12        0.47      1.14 o 
   3   5   7       12.16       14.31      1.28 o 
   4   5   7       18.86       18.39      4.66 o 
   5   5   7     2629.11     2406.27     18.88 o 
   6   5   7       14.77       10.72      2.30 o 
   7   5   7       56.97       51.05      2.35 o 
   8   5   7       88.68       91.51      2.97 o 
  -8   6   7        3.95        3.85      4.42 o 
  -7   6   7        4.19        2.15      0.81 o 
  -6   6   7     5189.68     5227.48     56.99 o 
  -5   6   7       77.40       75.39      3.61 o 
  -4   6   7       15.96       16.63      2.78 o 
  -3   6   7       59.85       71.48      3.19 o 
  -2   6   7       15.16       12.23      2.01 o 
  -1   6   7        3.44        2.06      0.68 o 
   0   6   7    33480.07    38634.14    303.93 o 
   1   6   7       72.19       70.80      2.11 o 
   2   6   7       82.24       80.90      2.33 o 
   3   6   7      202.26      202.49      2.80 o 
   4   6   7       11.42        9.98      2.82 o 
   5   6   7      267.96      247.81      4.70 o 
   6   6   7      750.40      682.29      7.47 o 
   7   6   7       10.60       11.96      2.12 o 
   8   6   7        0.55        3.54      2.09 o 
  -8   7   7       26.87       29.16      5.05 o 
  -7   7   7        3.78        4.69      3.94 o 
  -6   7   7        0.03        0.82      2.89 o 
  -5   7   7      174.55      164.56      4.82 o 
  -4   7   7      104.84      104.95      3.77 o 
  -3   7   7       11.97        8.86      2.05 o 
  -2   7   7       59.25       67.99      2.62 o 
  -1   7   7        0.57        1.41      0.66 o 
   0   7   7        1.71        1.76      0.93 o 
   1   7   7     1277.68     1303.45     10.15 o 
   2   7   7      541.13      499.19      4.17 o 
   3   7   7      114.23      118.03      2.41 o 
   4   7   7      371.44      359.56      4.10 o 
   5   7   7      794.61      808.82      7.44 o 
   6   7   7        0.95        0.49      1.84 o 
   7   7   7        0.49       -0.03      1.78 o 
  -8   8   7       17.45       23.54      4.47 o 
  -7   8   7       22.30       21.96      5.27 o 
  -6   8   7        2.53        2.67      3.35 o 
  -5   8   7       21.01       18.79      4.02 o 
  -4   8   7     1005.98     1023.50     11.73 o 
  -3   8   7       34.08       39.91      2.78 o 
  -2   8   7      373.23      356.46      6.27 o 
  -1   8   7      173.65      172.30      2.43 o 
   0   8   7        1.34        1.93      1.23 o 
   1   8   7       26.54       25.27      1.63 o 
   2   8   7      888.34      892.36     12.46 o 
   3   8   7       80.00       77.77      2.48 o 
   4   8   7        3.69        3.27      1.69 o 
   5   8   7      109.28      107.68      2.94 o 
   6   8   7       40.66       38.73      2.73 o 
   7   8   7        8.85       14.19      2.51 o 
  -7   9   7       31.53       28.60      2.69 o 
  -6   9   7      525.10      523.54     13.64 o 
  -5   9   7        1.05       -0.64      2.37 o 
  -4   9   7       18.19       20.66      3.34 o 
  -3   9   7      147.61      161.20      7.21 o 
  -2   9   7       12.58        9.87      2.09 o 
  -1   9   7       14.13       18.28      1.01 o 
   0   9   7     1644.36     1603.22     10.11 o 
   1   9   7       35.23       34.21      2.26 o 
   2   9   7       31.92       33.09      1.91 o 
   3   9   7        1.25        0.49      1.62 o 
   4   9   7        5.49        4.09      1.99 o 
   5   9   7        4.53        4.56      2.01 o 
   6   9   7      130.38      140.18      3.52 o 
   7   9   7       21.80       21.43      2.75 o 
  -7  10   7       67.21       58.59      9.16 o 
  -6  10   7       18.17       14.31      3.48 o 
  -5  10   7        0.26       -0.14      1.82 o 
  -4  10   7       59.08       56.48      3.04 o 
  -3  10   7       13.77       16.32      2.46 o 
  -2  10   7       12.05       11.24      2.72 o 
  -1  10   7      125.46      128.00      2.12 o 
   0  10   7        0.36        1.08      1.03 o 
   1  10   7        7.44        6.75      1.54 o 
   2  10   7        1.06        1.82      1.29 o 
   3  10   7        2.59        3.05      1.58 o 
   4  10   7        6.28        9.51      1.99 o 
   5  10   7       29.05       27.92      2.81 o 
   6  10   7        0.35       -0.17      1.67 o 
  -6  11   7        5.40        4.75      3.21 o 
  -5  11   7        1.21       -0.03      2.22 o 
  -4  11   7      147.25      151.14      4.73 o 
  -3  11   7       30.41       31.44      3.03 o 
  -2  11   7       11.82       10.91      3.06 o 
  -1  11   7       97.11       94.95      1.94 o 
   0  11   7       27.09       25.07      1.36 o 
   1  11   7       20.56       16.82      1.83 o 
   2  11   7      869.39      889.80     13.70 o 
   3  11   7       18.67       17.21      2.26 o 
   4  11   7       25.18       32.84      2.69 o 
   5  11   7        1.04        0.74      2.06 o 
  -5  12   7        4.48        3.79      2.54 o 
  -4  12   7       21.25       22.18      3.12 o 
  -3  12   7      903.84      917.46     10.13 o 
  -2  12   7        1.83        1.95      2.40 o 
  -1  12   7        6.37        7.47      1.10 o 
   0  12   7      343.75      365.12      4.09 o 
   1  12   7        2.65        2.16      1.81 o 
   2  12   7       75.90       77.46      2.73 o 
   3  12   7      629.52      662.08      7.67 o 
   4  12   7        8.41        4.59      2.26 o 
   5  12   7        6.42        5.31      2.11 o 
  -4  13   7        1.27        1.07      2.26 o 
  -3  13   7        2.12        1.48      2.29 o 
  -2  13   7        0.33       -1.40      2.11 o 
  -1  13   7        1.96        5.03      2.67 o 
   0  13   7       36.53       31.05      2.06 o 
   1  13   7       35.46       40.68      2.50 o 
   2  13   7        0.01        0.39      1.51 o 
   3  13   7        0.00        3.26      2.28 o 
  -2  14   7        1.17       -1.69      2.46 o 
  -1  14   7      112.11      107.43      3.74 o 
   0  14   7        0.49        1.41      2.00 o 
   1  14   7       43.87       45.75      2.21 o 
   2  14   7       20.69       20.71      2.95 o 
  -9   0   8     1359.10     1465.52     28.07 o 
  -8   0   8       13.64       16.11      2.72 o 
  -7   0   8       26.30       27.90      4.66 o 
  -6   0   8      553.83      507.31      9.01 o 
  -5   0   8        0.32        2.25      2.41 o 
  -4   0   8        0.66        1.31      1.12 o 
  -3   0   8     2360.36     2649.09     24.00 o 
  -2   0   8       86.09       84.22      2.08 o 
  -1   0   8      156.10      125.46      2.72 o 
   0   0   8    16704.83    18745.80    190.38 o 
   1   0   8      133.93      123.16      4.18 o 
   2   0   8        9.24        9.91      2.80 o 
   3   0   8      917.67      964.29     18.82 o 
   4   0   8      129.36      108.57      2.85 o 
   5   0   8       70.04       68.12      2.33 o 
   6   0   8      383.23      466.25      5.18 o 
   7   0   8       26.17       23.97      5.79 o 
   8   0   8        4.27        5.15      5.15 o 
  -9   1   8        0.85       -0.25      1.55 o 
  -8   1   8       19.59       25.43      1.43 o 
  -7   1   8      834.18      801.72     13.81 o 
  -6   1   8        1.95        0.96      1.30 o 
  -5   1   8     3794.34     3879.08     30.76 o 
  -4   1   8     1205.50     1210.12      9.26 o 
  -3   1   8        4.65        5.64      1.06 o 
  -2   1   8     2029.97     1982.01     12.98 o 
  -1   1   8      509.42      450.27      3.77 o 
   0   1   8       39.54       22.76      1.46 o 
   1   1   8     1586.39     1632.31     11.56 o 
   2   1   8     1704.99     1716.52     12.77 o 
   3   1   8        1.56        3.00      1.55 o 
   4   1   8        4.70        1.70      1.03 o 
   5   1   8        5.15        5.88      0.84 o 
   6   1   8       78.28       76.41      2.14 o 
   7   1   8        0.06        0.99      1.48 o 
   8   1   8        5.31        0.36      3.60 o 
  -9   2   8        0.18        0.72      1.51 o 
  -8   2   8       51.19       58.63      1.72 o 
  -7   2   8      882.21      761.47      6.51 o 
  -6   2   8       11.86       13.60      1.48 o 
  -5   2   8      755.90      720.18      6.48 o 
  -4   2   8       53.56       41.64      1.26 o 
  -3   2   8       15.77       14.98      0.89 o 
  -2   2   8      458.66      368.85      3.36 o 
  -1   2   8     1633.44     1869.68     12.69 o 
   0   2   8       34.03       50.68      2.05 o 
   1   2   8        2.13        2.78      1.76 o 
   2   2   8      548.05      553.23      5.77 o 
   3   2   8      221.88      232.94      3.74 o 
   4   2   8        8.23       12.22      1.18 o 
   5   2   8      279.82      248.92      3.82 o 
   6   2   8      111.57      102.80      3.22 o 
   7   2   8      467.68      461.02      6.28 o 
   8   2   8        4.30        0.56      4.11 o 
  -9   3   8      365.81      393.92      6.64 o 
  -8   3   8        8.47        7.41      1.23 o 
  -7   3   8        7.65        8.39      1.72 o 
  -6   3   8        4.10       17.25      2.66 o 
  -5   3   8        7.42        7.65      0.96 o 
  -4   3   8        0.01        1.07      0.78 o 
  -3   3   8      267.19      289.76      2.37 o 
  -2   3   8        0.69        0.42      0.80 o 
  -1   3   8       36.52       34.02      1.83 o 
   0   3   8       11.71        1.37      0.98 o 
   1   3   8       23.71       14.30      2.04 o 
   2   3   8      159.57      157.11      2.92 o 
   3   3   8     4047.52     4584.68     41.67 o 
   4   3   8        1.60        0.31      0.58 o 
   5   3   8      153.98      143.76      3.19 o 
   6   3   8       56.03       64.64      2.55 o 
   7   3   8       84.47       79.88      3.22 o 
   8   3   8        7.77        5.61      2.62 o 
  -9   4   8        5.55        8.28      3.52 o 
  -8   4   8        6.80        4.41      1.31 o 
  -7   4   8      128.47      125.65      2.49 o 
  -6   4   8        0.15        1.49      0.78 o 
  -5   4   8      293.06      279.79      2.78 o 
  -4   4   8     1647.42     1666.21     10.60 o 
  -3   4   8       15.79       15.32      1.45 o 
  -2   4   8       29.78       28.86      0.88 o 
  -1   4   8      209.41      244.15      2.36 o 
   0   4   8      105.62       89.23      1.81 o 
   1   4   8      188.95      195.52      2.70 o 
   2   4   8      958.03      930.01      6.54 o 
   3   4   8       38.91       41.34      1.95 o 
   4   4   8      471.50      493.74      6.10 o 
   5   4   8       81.93       76.14      2.96 o 
   6   4   8       22.62       25.95      2.20 o 
   7   4   8       35.79       35.46      2.63 o 
   8   4   8        7.46        6.86      2.39 o 
  -9   5   8        0.04       -2.27      2.74 o 
  -8   5   8      268.13      272.33      6.23 o 
  -7   5   8      228.71      261.00      3.21 o 
  -6   5   8        1.95        2.36      0.86 o 
  -5   5   8      163.91      155.16      4.61 o 
  -4   5   8      205.36      199.10      4.20 o 
  -3   5   8        6.30        4.74      2.22 o 
  -2   5   8     1628.57     1612.37     14.15 o 
  -1   5   8      484.15      491.70      4.85 o 
   0   5   8       22.27       31.22      1.98 o 
   1   5   8     2841.86     3153.53     22.32 o 
   2   5   8      612.56      651.86      6.55 o 
   3   5   8        0.81        2.52      1.15 o 
   4   5   8        8.09        6.27      2.68 o 
   5   5   8     1485.50     1340.96     14.44 o 
   6   5   8        2.79        1.59      2.02 o 
   7   5   8      361.92      343.18      5.39 o 
   8   5   8        2.33        2.14      2.07 o 
  -8   6   8        0.58       -2.73      7.72 o 
  -7   6   8        0.05       -0.48      3.24 o 
  -6   6   8      382.90      379.70      7.66 o 
  -5   6   8        1.44        0.78      2.55 o 
  -4   6   8        4.12        5.44      2.27 o 
  -3   6   8        6.02        4.82      2.07 o 
  -2   6   8        8.07        6.70      2.07 o 
  -1   6   8       82.45       78.28      1.71 o 
   0   6   8     3082.56     3389.05     54.60 o 
   1   6   8       21.76       20.77      1.59 o 
   2   6   8       22.56       23.10      1.82 o 
   3   6   8       88.99       99.41      2.61 o 
   4   6   8       45.21       38.13      2.66 o 
   5   6   8       18.41       12.20      2.74 o 
   6   6   8      230.28      232.07      4.69 o 
   7   6   8        7.49        4.88      2.58 o 
   8   6   8       18.23       22.11      2.34 o 
  -8   7   8        0.00        0.35      2.93 o 
  -7   7   8        0.30       -2.27      3.05 o 
  -6   7   8       13.66       11.30      3.57 o 
  -5   7   8     1428.80     1422.76     14.64 o 
  -4   7   8       17.51       21.48      2.88 o 
  -3   7   8        6.82        8.48      2.80 o 
  -2   7   8      200.58      195.17      4.75 o 
  -1   7   8        9.97       12.93      1.08 o 
   0   7   8       40.27       39.46      1.51 o 
   1   7   8     1649.50     1650.97     11.11 o 
   2   7   8      200.65      191.41      2.77 o 
   3   7   8       54.81       51.21      2.29 o 
   4   7   8      161.90      157.77      3.40 o 
   5   7   8      722.91      752.91      7.56 o 
   6   7   8       81.23       71.96      2.73 o 
   7   7   8       95.40       98.31      4.08 o 
  -8   8   8      115.93      121.20      7.22 o 
  -7   8   8      154.49      161.98      6.13 o 
  -6   8   8       21.04       23.84      6.47 o 
  -5   8   8      550.06      556.63      7.95 o 
  -4   8   8     2193.74     2229.66     21.48 o 
  -3   8   8       12.07       13.93      3.40 o 
  -2   8   8      462.70      431.10      6.40 o 
  -1   8   8       67.43       69.46      1.73 o 
   0   8   8        5.00        4.68      1.19 o 
   1   8   8      925.72      936.53      9.57 o 
   2   8   8      860.90      829.01      7.34 o 
   3   8   8       28.56       29.44      2.21 o 
   4   8   8       28.86       36.69      2.64 o 
   5   8   8       37.89       27.21      2.37 o 
   6   8   8       24.08       26.84      2.64 o 
   7   8   8      150.13      151.07      4.51 o 
  -7   9   8       23.71       21.17      7.38 o 
  -6   9   8       32.98       32.02      4.83 o 
  -5   9   8       12.25       15.57      4.13 o 
  -4   9   8       21.42       29.38      3.57 o 
  -3   9   8       55.01       54.28      3.75 o 
  -2   9   8       18.55       17.54      3.36 o 
  -1   9   8       22.61       19.84      1.40 o 
   0   9   8       19.04       15.32      1.78 o 
   1   9   8       18.54       16.38      1.57 o 
   2   9   8        1.48        1.07      1.29 o 
   3   9   8       28.88       39.19      1.91 o 
   4   9   8        7.24        7.24      2.23 o 
   5   9   8        0.60        1.41      1.99 o 
   6   9   8       26.19       28.73      2.82 o 
  -7  10   8      292.12      259.90     10.55 o 
  -6  10   8       43.86       45.11      3.41 o 
  -5  10   8       14.35        7.68      2.49 o 
  -4  10   8      140.25      145.15      4.50 o 
  -3  10   8       48.92       50.74      3.65 o 
  -2  10   8      133.40      138.89      5.78 o 
  -1  10   8      172.38      182.78      2.81 o 
   0  10   8       24.13       26.09      1.63 o 
   1  10   8       42.55       44.43      2.11 o 
   2  10   8       18.15       24.88      1.89 o 
   3  10   8       35.63       38.09      2.27 o 
   4  10   8        1.87        2.45      2.01 o 
   5  10   8      179.05      167.02      5.19 o 
   6  10   8       15.00       14.15      2.81 o 
  -6  11   8        1.76        1.51      4.34 o 
  -5  11   8        5.69        7.21      2.89 o 
  -4  11   8      514.83      528.33      7.54 o 
  -3  11   8        4.71        3.42      2.36 o 
  -2  11   8      241.92      225.49      4.78 o 
  -1  11   8      123.08      123.39      1.83 o 
   0  11   8       16.20       18.87      1.48 o 
   1  11   8       26.04       33.45      2.12 o 
   2  11   8      712.48      743.37      6.79 o 
   3  11   8       26.02       23.39      2.10 o 
   4  11   8      101.19       95.51      3.08 o 
   5  11   8       36.92       42.16      3.38 o 
  -5  12   8        0.11        1.03      2.80 o 
  -4  12   8       12.66        9.73      3.04 o 
  -3  12   8      164.21      162.99      4.84 o 
  -2  12   8        1.97        1.69      2.13 o 
  -1  12   8        2.40        2.60      0.88 o 
   0  12   8      419.28      452.89      4.54 o 
   1  12   8        0.36        0.99      1.39 o 
   2  12   8        0.05       -1.20      1.62 o 
   3  12   8       17.50       17.80      2.48 o 
   4  12   8        0.31       -0.20      1.61 o 
  -4  13   8        0.00       -0.09      2.92 o 
  -3  13   8       18.89       12.11      3.74 o 
  -2  13   8       19.51       13.68      3.74 o 
  -1  13   8       27.22       28.32      2.81 o 
   0  13   8        1.99        3.01      1.32 o 
   1  13   8       13.10       16.77      1.71 o 
   2  13   8        0.08       -0.59      1.83 o 
   3  13   8       10.15        9.83      2.24 o 
  -2  14   8       50.06       44.88      3.97 o 
  -1  14   8      130.64      130.87      4.87 o 
   0  14   8        0.86        0.26      2.40 o 
   1  14   8        0.15       -0.02      1.38 o 
  -9   1   9        5.52        5.70      2.13 o 
  -8   1   9       14.19       22.96      1.68 o 
  -7   1   9      141.90      158.20      3.74 o 
  -6   1   9        3.11        4.90      1.66 o 
  -5   1   9      312.56      322.28      6.01 o 
  -4   1   9      531.72      527.24      4.26 o 
  -3   1   9        0.25        0.93      1.12 o 
  -2   1   9      261.13      283.53      2.97 o 
  -1   1   9      847.32      852.89      6.93 o 
   0   1   9      174.52      188.70      2.96 o 
   1   1   9      265.58      310.33      4.22 o 
   2   1   9       75.44       55.34      2.63 o 
   3   1   9      183.93      196.52      3.93 o 
   4   1   9        8.41       11.14      1.66 o 
   5   1   9        0.29        1.88      0.80 o 
   6   1   9       11.97       13.27      1.91 o 
   7   1   9      344.38      347.31      5.03 o 
   8   1   9       41.39       34.74      4.77 o 
  -9   2   9       19.42       20.90      2.53 o 
  -8   2   9       78.27       98.70      2.28 o 
  -7   2   9      578.58      513.54      5.32 o 
  -6   2   9       10.77       11.70      1.94 o 
  -5   2   9       40.27       49.26      3.53 o 
  -4   2   9      427.75      447.83      4.87 o 
  -3   2   9       10.64       10.54      0.87 o 
  -2   2   9      237.33      221.19      2.58 o 
  -1   2   9      493.70      546.45      4.94 o 
   0   2   9       49.92       46.05      1.75 o 
   1   2   9       73.83       67.11      2.23 o 
   2   2   9     3316.75     3399.96     23.96 o 
   3   2   9        6.98       10.42      2.33 o 
   4   2   9        1.30        1.92      1.65 o 
   5   2   9      111.32      118.42      2.65 o 
   6   2   9       16.23       14.43      2.16 o 
   7   2   9       18.95       13.52      2.16 o 
   8   2   9        2.74        1.59      5.71 o 
  -9   3   9        1.69        3.13      2.09 o 
  -8   3   9        0.67        0.49      1.51 o 
  -7   3   9        0.54        0.79      1.08 o 
  -6   3   9      161.11      119.47      2.74 o 
  -5   3   9       20.51       24.58      1.80 o 
  -4   3   9       11.78       10.68      1.42 o 
  -3   3   9     1689.17     1847.20     16.86 o 
  -2   3   9        0.14        0.65      0.92 o 
  -1   3   9        0.73        2.49      1.40 o 
   0   3   9     5537.59     6709.62     58.42 o 
   1   3   9       19.16       17.78      1.72 o 
   2   3   9       52.27       48.01      2.07 o 
   3   3   9        2.86       -0.59      1.66 o 
   4   3   9       29.64       33.57      1.28 o 
   5   3   9      229.52      208.29      4.10 o 
   6   3   9      556.35      494.77      6.14 o 
   7   3   9       12.81       11.28      2.71 o 
   8   3   9        1.39        4.29      3.91 o 
  -9   4   9        8.40        7.72      4.99 o 
  -8   4   9        1.52        2.61      1.21 o 
  -7   4   9       50.11       51.71      1.91 o 
  -6   4   9        0.15        0.84      0.68 o 
  -5   4   9      517.15      484.07      3.91 o 
  -4   4   9     1342.80     1405.46     11.92 o 
  -3   4   9        0.45        0.99      0.50 o 
  -2   4   9      134.49      137.28      1.70 o 
  -1   4   9      103.64       94.95      2.33 o 
   0   4   9      500.67      528.04      4.92 o 
   1   4   9      425.90      495.72      4.99 o 
   2   4   9      608.85      665.06      5.44 o 
   3   4   9       12.65       10.00      1.53 o 
   4   4   9       70.81       74.69      2.18 o 
   5   4   9       14.94       13.66      2.57 o 
   6   4   9       10.07       11.92      2.64 o 
   7   4   9       83.27       78.51      3.51 o 
   8   4   9        0.02       -0.51      2.03 o 
  -9   5   9       11.95       12.87      5.63 o 
  -8   5   9      254.82      247.38      9.33 o 
  -7   5   9       66.34       82.42      2.16 o 
  -6   5   9       10.35       11.68      0.86 o 
  -5   5   9      379.90      356.19      5.81 o 
  -4   5   9       77.57       73.15      3.23 o 
  -3   5   9        3.81        3.05      1.67 o 
  -2   5   9       57.48       57.50      1.30 o 
  -1   5   9      962.44     1051.67     11.89 o 
   0   5   9       22.36       26.43      1.46 o 
   1   5   9     1178.82     1183.30     11.28 o 
   2   5   9      267.68      290.89      3.87 o 
   3   5   9       24.52       29.79      1.72 o 
   4   5   9       92.56       88.68      1.88 o 
   5   5   9      163.51      148.22      5.43 o 
   6   5   9       74.71       79.80      3.55 o 
   7   5   9      824.77      837.35      9.04 o 
   8   5   9       34.19       35.58      2.54 o 
  -8   6   9        0.30        0.16      4.02 o 
  -7   6   9        6.53        6.34      3.16 o 
  -6   6   9       38.23       41.89      3.93 o 
  -5   6   9        0.26        2.64      2.55 o 
  -4   6   9        5.58        5.11      2.52 o 
  -3   6   9      899.50      983.56     10.85 o 
  -2   6   9        3.20        3.78      2.17 o 
  -1   6   9        0.23       -0.27      0.87 o 
   0   6   9      675.84      650.80      6.10 o 
   1   6   9      115.85      123.08      2.83 o 
   2   6   9       41.03       40.35      2.84 o 
   3   6   9     2024.44     2159.09     18.05 o 
   4   6   9       48.39       44.61      3.10 o 
   5   6   9       14.24       14.11      2.39 o 
   6   6   9      638.48      612.83      7.21 o 
   7   6   9       21.41       20.00      2.73 o 
  -8   7   9       24.29       28.89      6.87 o 
  -7   7   9        1.17        1.99      3.66 o 
  -6   7   9       44.11       41.03      3.29 o 
  -5   7   9      610.23      627.87      9.35 o 
  -4   7   9      119.78      127.06      4.37 o 
  -3   7   9       30.37       33.42      2.62 o 
  -2   7   9       35.83       28.87      2.61 o 
  -1   7   9       24.37       26.64      1.08 o 
   0   7   9        3.09        3.76      1.04 o 
   1   7   9     1216.09     1172.64      9.86 o 
   2   7   9      140.49      126.27      2.64 o 
   3   7   9       45.62       50.86      2.48 o 
   4   7   9       13.97       11.10      2.57 o 
   5   7   9       42.01       35.89      3.06 o 
   6   7   9        0.58        1.76      2.15 o 
   7   7   9       89.32       92.80      3.48 o 
  -7   8   9      100.13      106.49      6.81 o 
  -6   8   9       90.28       99.69      4.17 o 
  -5   8   9      907.50      891.12     12.16 o 
  -4   8   9      681.99      675.86     10.20 o 
  -3   8   9       24.51       24.29      2.69 o 
  -2   8   9       31.57       26.59      3.32 o 
  -1   8   9       47.07       41.12      1.21 o 
   0   8   9       24.43       18.60      1.35 o 
   1   8   9       77.70       81.54      1.91 o 
   2   8   9       65.20       72.29      2.31 o 
   3   8   9        2.49        2.37      1.39 o 
   4   8   9       65.89       68.62      2.61 o 
   5   8   9       21.44       16.15      3.40 o 
   6   8   9        2.61        4.63      2.23 o 
   7   8   9       34.27       33.22      2.61 o 
  -7   9   9        0.43       -0.26      3.34 o 
  -6   9   9       61.51       71.23      5.87 o 
  -5   9   9        5.40        4.01      3.11 o 
  -4   9   9        5.46        5.54      2.80 o 
  -3   9   9     2062.53     2139.64     21.80 o 
  -2   9   9        1.53        1.21      2.02 o 
  -1   9   9       42.11       45.59      1.50 o 
   0   9   9     1465.82     1545.21     10.51 o 
   1   9   9       11.84       13.64      1.65 o 
   2   9   9      195.17      207.41      3.30 o 
   3   9   9      138.77      144.61      2.84 o 
   4   9   9        0.39        0.25      1.68 o 
   5   9   9        2.70        4.06      2.00 o 
   6   9   9      674.71      696.51      7.68 o 
  -6  10   9        8.70       11.45      5.48 o 
  -5  10   9       47.62       47.83      3.89 o 
  -4  10   9        0.21        0.53      2.50 o 
  -3  10   9       25.01       18.59      4.50 o 
  -2  10   9        8.33        7.46      2.28 o 
  -1  10   9      394.90      395.24      4.17 o 
   0  10   9      127.03      139.38      2.75 o 
   1  10   9      166.09      171.61      3.38 o 
   2  10   9      521.34      531.88      5.18 o 
   3  10   9       40.78       36.92      2.60 o 
   4  10   9       28.14       26.66      2.29 o 
   5  10   9       36.03       34.87      2.45 o 
   6  10   9       24.75       23.73      2.86 o 
  -6  11   9        2.01        2.13      3.36 o 
  -5  11   9       12.47       12.00      2.94 o 
  -4  11   9      229.21      238.93      5.36 o 
  -3  11   9        0.00        2.38      2.77 o 
  -2  11   9      164.79      159.08      4.30 o 
  -1  11   9        8.10        6.97      1.20 o 
   0  11   9       33.58       37.13      1.87 o 
   1  11   9        0.77        0.20      1.28 o 
   2  11   9       22.08       24.68      1.89 o 
   3  11   9        1.85        0.30      1.62 o 
   4  11   9      106.77      101.75      3.17 o 
   5  11   9       23.26       24.02      2.48 o 
  -5  12   9        0.09        1.49      2.54 o 
  -4  12   9        0.04       -0.15      2.28 o 
  -3  12   9       88.93       95.89      4.39 o 
  -2  12   9        0.57       -0.49      2.61 o 
  -1  12   9        3.38        5.07      2.36 o 
   0  12   9      589.23      565.02      5.59 o 
   1  12   9        3.70        2.23      1.66 o 
   2  12   9        8.83        9.68      1.69 o 
   3  12   9       84.25       96.43      3.05 o 
   4  12   9       15.73       16.92      2.25 o 
  -4  13   9        0.00       -1.48      2.41 o 
  -3  13   9       28.23       19.18      5.70 o 
  -2  13   9        6.87        5.09      2.80 o 
  -1  13   9        0.47        0.85      2.99 o 
   0  13   9        1.02        2.80      2.81 o 
   1  13   9       22.85       23.53      2.66 o 
   2  13   9        5.84        4.12      1.95 o 
   3  13   9        6.00        6.57      2.13 o 
  -1  14   9       18.63       15.81      3.44 o 
   0  14   9        0.44        2.22      2.37 o 
   1  14   9        1.18       -1.45      3.37 o 
  -9   0  10       47.77       57.26      3.46 o 
  -8   0  10        3.26        2.39      1.90 o 
  -7   0  10       29.13       29.87      2.87 o 
  -6   0  10     1111.43      993.07     15.44 o 
  -5   0  10       16.55       15.01      1.78 o 
  -4   0  10        5.60        6.82      2.35 o 
  -3   0  10     6726.45     7662.21     74.10 o 
  -2   0  10       40.97       40.03      2.01 o 
  -1   0  10       59.82       70.56      3.21 o 
   0   0  10     9616.15    12008.48    118.45 o 
   1   0  10        2.02        0.31      2.11 o 
   2   0  10      158.02      149.95      4.25 o 
   3   0  10     4574.40     5126.16     51.46 o 
   4   0  10       11.04       13.75      3.27 o 
   5   0  10       94.79       95.64      3.30 o 
   6   0  10      294.01      254.00      4.09 o 
   7   0  10       50.90       53.72      7.24 o 
   8   0  10        0.95        3.22      5.47 o 
  -9   1  10        5.36        4.95      1.72 o 
  -8   1  10        2.52        5.43      1.38 o 
  -7   1  10      117.92       95.91      3.21 o 
  -6   1  10        1.12        0.45      1.47 o 
  -5   1  10       41.97       35.45      1.75 o 
  -4   1  10       12.00       10.51      1.04 o 
  -3   1  10       39.79       37.58      2.03 o 
  -2   1  10        1.83       -0.02      0.71 o 
  -1   1  10     1713.06     1841.52     13.04 o 
   0   1  10        0.00        0.82      1.65 o 
   1   1  10      239.68      166.39      3.47 o 
   2   1  10      207.71      174.44      3.21 o 
   3   1  10      314.88      332.16      4.57 o 
   4   1  10       53.03       49.20      3.35 o 
   5   1  10      268.80      245.10      2.99 o 
   6   1  10        0.01        0.62      0.83 o 
   7   1  10      290.56      277.92      4.30 o 
   8   1  10        0.08        0.10      5.34 o 
  -9   2  10        7.98        7.29      1.58 o 
  -8   2  10       24.60       33.23      1.76 o 
  -7   2  10      176.20      179.09      4.16 o 
  -6   2  10        7.13        8.90      1.53 o 
  -5   2  10     2239.48     2144.85     68.37 o 
  -4   2  10        8.62       11.25      1.15 o 
  -3   2  10       11.40       13.71      1.04 o 
  -2   2  10      126.42      107.50      1.95 o 
  -1   2  10       17.52       20.49      1.49 o 
   0   2  10       63.40       78.18      2.54 o 
   1   2  10      650.16      596.38      5.82 o 
   2   2  10      316.38      301.35      4.39 o 
   3   2  10      133.10      128.09      3.22 o 
   4   2  10      281.41      263.25      3.81 o 
   5   2  10     1550.53     1412.19     11.41 o 
   6   2  10        0.25        1.96      1.57 o 
   7   2  10       21.81       20.29      2.39 o 
   8   2  10        4.09        3.71      3.98 o 
  -9   3  10       64.82       63.86      5.95 o 
  -8   3  10        1.83        2.22      1.35 o 
  -7   3  10        0.63        1.21      1.26 o 
  -6   3  10     2583.53     2541.38     16.29 o 
  -5   3  10       25.96       28.84      1.95 o 
  -4   3  10       23.53       25.19      1.29 o 
  -3   3  10     5542.95     6137.09     98.53 o 
  -2   3  10        6.93        8.84      1.04 o 
  -1   3  10       39.68       37.89      1.71 o 
   0   3  10     1426.51     2014.03     14.27 o 
   1   3  10       35.81       51.17      2.63 o 
   2   3  10       41.55       40.23      2.18 o 
   3   3  10     1100.14     1128.88      9.95 o 
   4   3  10        8.44        8.20      2.08 o 
   5   3  10      362.19      336.40      5.31 o 
   6   3  10      129.03      149.76      3.16 o 
   7   3  10       39.08       42.46      2.22 o 
   8   3  10        2.14        2.35      3.09 o 
  -9   4  10        0.99        2.57      4.50 o 
  -8   4  10       26.27       26.52      3.39 o 
  -7   4  10       83.30       80.09      2.79 o 
  -6   4  10        5.48        7.15      1.18 o 
  -5   4  10       91.55       81.01      1.46 o 
  -4   4  10       37.36       36.29      2.21 o 
  -3   4  10        0.91        1.86      1.15 o 
  -2   4  10        1.17        3.16      0.92 o 
  -1   4  10      184.70      158.71      2.14 o 
   0   4  10        0.02        1.15      1.58 o 
   1   4  10      717.51      765.46      7.71 o 
   2   4  10      658.06      627.99      7.26 o 
   3   4  10       18.19       20.08      1.51 o 
   4   4  10       48.37       41.31      2.59 o 
   5   4  10      206.94      200.95      3.97 o 
   6   4  10      108.17      112.43      3.41 o 
   7   4  10       40.48       41.96      2.55 o 
   8   4  10       29.41       32.64      2.33 o 
  -8   5  10       39.15       39.73      9.33 o 
  -7   5  10       48.86       38.15      3.40 o 
  -6   5  10        0.06        0.52      0.41 o 
  -5   5  10        4.01        7.35      3.05 o 
  -4   5  10      939.92      901.67     10.56 o 
  -3   5  10       24.69       24.32      3.11 o 
  -2   5  10        6.81        7.91      0.80 o 
  -1   5  10      356.86      370.46      3.12 o 
   0   5  10        5.74        7.73      1.40 o 
   1   5  10      924.76      869.47      6.67 o 
   2   5  10      632.38      586.06      6.22 o 
   3   5  10      136.82      134.46      2.52 o 
   4   5  10      280.21      242.99      6.51 o 
   5   5  10       29.70       34.53      3.29 o 
   6   5  10        0.39        1.98      1.82 o 
   7   5  10      234.83      242.52      4.70 o 
  -8   6  10       12.17       11.90      8.69 o 
  -7   6  10        0.54       -0.07      2.31 o 
  -6   6  10      111.91      136.85      4.39 o 
  -5   6  10        1.77       -0.19      2.14 o 
  -4   6  10       67.84       76.21      4.29 o 
  -3   6  10      309.15      318.43      4.86 o 
  -2   6  10        3.13        3.13      0.76 o 
  -1   6  10        7.09       10.48      1.54 o 
   0   6  10     1225.06     1251.74     10.52 o 
   1   6  10       55.41       55.08      3.64 o 
   2   6  10       78.10       77.68      2.86 o 
   3   6  10      176.59      168.42      3.28 o 
   4   6  10        0.19        1.21      0.89 o 
   5   6  10       30.13       26.72      3.38 o 
   6   6  10      308.65      345.21      5.02 o 
   7   6  10        1.82        0.95      2.37 o 
  -8   7  10        5.45        1.29      4.99 o 
  -7   7  10        3.99        4.11      4.11 o 
  -6   7  10        0.04       -1.28      2.50 o 
  -5   7  10        1.76        1.34      2.52 o 
  -4   7  10       20.32       15.95      2.88 o 
  -3   7  10        2.22        2.98      2.16 o 
  -2   7  10       28.07       32.03      2.96 o 
  -1   7  10       10.27       12.21      1.25 o 
   0   7  10       15.91       14.36      1.76 o 
   1   7  10      167.66      152.50      3.68 o 
   2   7  10       35.85       35.45      2.59 o 
   3   7  10        6.70        4.70      1.63 o 
   4   7  10       21.63       23.48      1.17 o 
   5   7  10        4.38        6.16      2.32 o 
   6   7  10        4.52        3.37      2.15 o 
   7   7  10       55.43       54.34      2.86 o 
  -7   8  10       74.07       83.83      6.23 o 
  -6   8  10        6.01        8.04      3.11 o 
  -5   8  10      221.55      218.88      5.82 o 
  -4   8  10       12.28       12.39      2.95 o 
  -3   8  10       56.20       53.11      3.28 o 
  -2   8  10      154.43      143.99      4.71 o 
  -1   8  10      284.48      249.73      2.73 o 
   0   8  10        1.73        2.93      1.23 o 
   1   8  10       28.04       32.58      1.68 o 
   2   8  10     1606.74     1585.16     10.78 o 
   3   8  10       24.22       29.37      1.84 o 
   4   8  10       57.22       51.54      2.57 o 
   5   8  10        5.12        6.27      2.09 o 
   6   8  10        1.72        3.23      2.35 o 
  -7   9  10        2.59        2.21      4.61 o 
  -6   9  10      981.85      989.04     16.15 o 
  -5   9  10       77.02       78.71      4.46 o 
  -4   9  10       32.54       38.46      3.97 o 
  -3   9  10     1017.21     1044.63     12.47 o 
  -2   9  10        0.58        0.11      2.16 o 
  -1   9  10        4.35        2.72      0.94 o 
   0   9  10     1362.98     1360.04      9.06 o 
   1   9  10        3.67        3.44      1.62 o 
   2   9  10      192.85      201.08      3.07 o 
   3   9  10      398.43      422.51      4.64 o 
   4   9  10       13.31       15.63      2.58 o 
   5   9  10        2.45        1.55      2.12 o 
   6   9  10      146.02      133.53      4.02 o 
  -6  10  10        0.54        0.33      2.81 o 
  -5  10  10      119.87      106.23      4.67 o 
  -4  10  10        1.23        6.09      3.69 o 
  -3  10  10        6.01        2.80      4.28 o 
  -2  10  10        0.31        2.25      2.94 o 
  -1  10  10        6.60        4.87      1.09 o 
   0  10  10       99.63      107.42      2.70 o 
   1  10  10       13.58       11.44      1.60 o 
   2  10  10      150.58      151.48      2.89 o 
   3  10  10        1.02        0.17      1.21 o 
   4  10  10       27.12       21.39      2.77 o 
   5  10  10       47.08       53.22      2.77 o 
  -5  11  10       14.00       12.38      3.04 o 
  -4  11  10       75.20       78.37      3.61 o 
  -3  11  10       20.55       20.91      2.85 o 
  -2  11  10        0.95        1.40      2.36 o 
  -1  11  10      102.47       90.58      2.15 o 
   0  11  10       16.35       13.72      1.89 o 
   1  11  10      149.30      132.12      2.96 o 
   2  11  10       37.76       30.37      2.06 o 
   3  11  10        7.09        7.69      2.42 o 
   4  11  10       53.84       55.63      3.56 o 
   5  11  10       22.46       30.31      2.65 o 
  -5  12  10        7.38        2.64      2.76 o 
  -4  12  10        1.17        1.55      2.63 o 
  -3  12  10       58.20       61.73      3.87 o 
  -2  12  10       10.24       12.59      3.02 o 
  -1  12  10       58.97       60.91      4.50 o 
   0  12  10      272.33      250.77      4.35 o 
   1  12  10        0.38        0.86      1.36 o 
   2  12  10        0.74        1.77      1.36 o 
   3  12  10        4.29        3.79      2.21 o 
   4  12  10        0.91        1.97      2.05 o 
  -3  13  10        2.63        1.54      3.10 o 
  -2  13  10       16.50       14.75      4.10 o 
  -1  13  10        3.11        3.28      2.63 o 
   0  13  10        0.49        2.22      2.39 o 
   1  13  10        0.08        0.55      1.44 o 
   2  13  10        5.77        4.53      1.75 o 
  -9   1  11        0.00        1.05      1.75 o 
  -8   1  11        1.74        2.11      1.32 o 
  -7   1  11      587.54      496.61      6.12 o 
  -6   1  11       28.81       25.97      2.09 o 
  -5   1  11      408.35      377.41      4.16 o 
  -4   1  11       20.03       15.49      1.50 o 
  -3   1  11        3.02        2.88      1.16 o 
  -2   1  11       18.14       16.97      1.83 o 
  -1   1  11     1185.81     1298.64      9.85 o 
   0   1  11      163.69      168.47      3.20 o 
   1   1  11       19.57       10.60      2.06 o 
   2   1  11       29.94       26.65      2.74 o 
   3   1  11       17.33       17.93      3.39 o 
   4   1  11      292.06      293.82      5.09 o 
   5   1  11      890.76      834.48      6.44 o 
   6   1  11       61.05       47.05      1.44 o 
   7   1  11      189.24      187.93      6.11 o 
   8   1  11       16.20       13.56      4.77 o 
  -9   2  11        0.04       -1.29      1.79 o 
  -8   2  11        1.59        0.13      1.14 o 
  -7   2  11      339.01      387.37      5.79 o 
  -6   2  11        0.10        2.02      2.10 o 
  -5   2  11     2142.63     2103.88     20.96 o 
  -4   2  11       71.17       80.73      1.93 o 
  -3   2  11        0.27        0.47      0.93 o 
  -2   2  11      528.66      482.91      5.46 o 
  -1   2  11      357.15      359.33      3.70 o 
   0   2  11      100.18      103.19      2.43 o 
   1   2  11     1332.95     1237.37      9.90 o 
   2   2  11      376.95      379.69      5.05 o 
   3   2  11        6.37        5.29      2.63 o 
   4   2  11       17.64       28.84      2.50 o 
   5   2  11     1712.06     1481.06      9.84 o 
   6   2  11        2.35        1.85      1.99 o 
   7   2  11       11.79       14.21      1.78 o 
   8   2  11       71.18       70.97      7.16 o 
  -9   3  11      161.90      191.57      8.04 o 
  -8   3  11        2.60        2.09      1.54 o 
  -7   3  11        1.26        1.73      1.13 o 
  -6   3  11      137.30      114.07      6.06 o 
  -5   3  11        3.53        3.88      1.37 o 
  -4   3  11       18.25       17.46      1.58 o 
  -3   3  11      523.64      570.65      5.15 o 
  -2   3  11        4.35        3.82      1.21 o 
  -1   3  11        0.01        1.01      1.19 o 
   0   3  11     4291.74     4715.61     34.09 o 
   1   3  11       32.58       35.83      2.53 o 
   2   3  11       48.49       51.67      3.36 o 
   3   3  11     1358.11     1461.79     12.94 o 
   4   3  11        0.02       -0.76      1.97 o 
   5   3  11       35.48       24.60      4.39 o 
   6   3  11        0.83        1.17      2.33 o 
   7   3  11        0.08        0.51      2.12 o 
   8   3  11        5.54        2.40      3.58 o 
  -8   4  11        7.18       11.42      4.66 o 
  -7   4  11      622.01      616.32      5.52 o 
  -6   4  11        0.01       -0.06      0.87 o 
  -5   4  11     1275.55     1199.00      9.82 o 
  -4   4  11      329.21      330.99      5.09 o 
  -3   4  11        0.75        0.91      0.87 o 
  -2   4  11      182.30      188.36      2.60 o 
  -1   4  11        0.80        1.10      1.44 o 
   0   4  11        7.00        2.99      1.33 o 
   1   4  11     2429.84     2362.30     17.50 o 
   2   4  11      978.11      971.49      8.99 o 
   3   4  11      218.29      212.33      3.00 o 
   4   4  11      356.06      318.66      5.61 o 
   5   4  11        3.77        4.15      2.34 o 
   6   4  11        0.16        0.62      2.19 o 
   7   4  11       20.66       22.40      2.82 o 
  -8   5  11       21.13       21.71      5.63 o 
  -7   5  11      157.84      147.49      5.10 o 
  -6   5  11       21.73       20.48      1.05 o 
  -5   5  11      656.24      632.64      7.64 o 
  -4   5  11     2829.85     2737.20     24.54 o 
  -3   5  11        9.56        9.47      0.56 o 
  -2   5  11      153.82      133.11      1.72 o 
  -1   5  11      153.53      133.18      2.58 o 
   0   5  11        0.00       -0.51      1.09 o 
   1   5  11      292.16      309.61      4.02 o 
   2   5  11     1545.48     1486.05     11.21 o 
   3   5  11       31.39       30.27      1.86 o 
   4   5  11        2.68        2.69      1.01 o 
   5   5  11       84.23       75.69      3.38 o 
   6   5  11       12.48        8.09      3.08 o 
   7   5  11      166.64      179.75      4.85 o 
  -8   6  11        7.45        5.63      5.15 o 
  -7   6  11        1.22        2.57      4.90 o 
  -6   6  11        0.04       -0.34      2.05 o 
  -5   6  11        2.30        0.68      2.25 o 
  -4   6  11       34.89       35.24      3.03 o 
  -3   6  11      215.22      218.57      6.44 o 
  -2   6  11       25.33       24.17      1.33 o 
  -1   6  11        0.00        0.49      1.08 o 
   0   6  11       67.84       35.02      2.30 o 
   1   6  11       23.97       21.75      2.14 o 
   2   6  11        0.05       -0.57      1.24 o 
   3   6  11        0.81        1.96      1.59 o 
   4   6  11        0.01        0.48      0.99 o 
   5   6  11        0.35        0.40      1.73 o 
   6   6  11       66.00       56.36      3.16 o 
   7   6  11       23.10       23.58      3.41 o 
  -8   7  11        4.49       -2.57      8.85 o 
  -7   7  11       30.05       33.50      4.90 o 
  -6   7  11        2.63       -0.01      2.37 o 
  -5   7  11        6.85        3.39      2.62 o 
  -4   7  11      296.56      264.76      7.46 o 
  -3   7  11      108.46      112.86      4.16 o 
  -2   7  11      206.97      207.79      4.95 o 
  -1   7  11      117.21      119.33      2.93 o 
   0   7  11        0.01        0.85      1.56 o 
   1   7  11       67.11       68.67      2.61 o 
   2   7  11        8.27        6.52      1.85 o 
   3   7  11       22.18       27.69      2.04 o 
   4   7  11        1.93        2.70      1.21 o 
   5   7  11       18.47       19.58      2.79 o 
   6   7  11       51.92       53.59      3.06 o 
   7   7  11      222.74      222.53      4.74 o 
  -7   8  11       37.40       33.30      7.08 o 
  -6   8  11        0.00       -2.45      3.13 o 
  -5   8  11       47.97       45.82      3.58 o 
  -4   8  11      692.82      697.84     17.50 o 
  -3   8  11       50.76       50.01      4.24 o 
  -2   8  11      583.66      563.46      7.24 o 
  -1   8  11      198.04      168.53      2.30 o 
   0   8  11      114.41      105.52      2.48 o 
   1   8  11      290.04      308.42      4.32 o 
   2   8  11     1408.29     1391.05     11.38 o 
   3   8  11       54.65       57.70      2.05 o 
   4   8  11        9.33       11.83      1.33 o 
   5   8  11       48.46       47.17      2.91 o 
   6   8  11       20.20       20.21      2.53 o 
  -7   9  11        8.33       14.49      5.53 o 
  -6   9  11      759.84      764.50     12.35 o 
  -5   9  11        1.07        0.61      3.33 o 
  -4   9  11       21.54       20.09      3.64 o 
  -3   9  11       34.10       33.25      3.28 o 
  -2   9  11        5.65        8.06      2.80 o 
  -1   9  11       40.92       37.65      2.19 o 
   0   9  11     5542.15     5844.41     38.90 o 
   1   9  11       17.46       17.09      1.93 o 
   2   9  11       24.51       26.29      2.18 o 
   3   9  11      146.93      153.33      3.35 o 
   4   9  11        7.48        8.13      2.84 o 
   5   9  11       18.39       17.92      2.49 o 
   6   9  11      330.94      340.91      7.91 o 
  -6  10  11        1.90        1.09      3.06 o 
  -5  10  11       83.19       77.34      4.94 o 
  -4  10  11        9.59        9.10      3.47 o 
  -3  10  11       27.15       29.57      3.31 o 
  -2  10  11       27.50       26.61      3.02 o 
  -1  10  11       29.09       29.70      1.93 o 
   0  10  11       64.23       60.76      1.82 o 
   1  10  11       52.09       51.06      2.60 o 
   2  10  11        0.02        0.80      1.46 o 
   3  10  11        1.31        0.49      1.80 o 
   4  10  11       67.55       76.29      3.83 o 
   5  10  11      312.61      340.60      5.52 o 
  -5  11  11       63.59       52.26      5.01 o 
  -4  11  11       37.15       31.18      7.38 o 
  -3  11  11        2.27        2.72      2.43 o 
  -2  11  11      146.32      152.22      4.71 o 
  -1  11  11      266.47      260.65      6.12 o 
   0  11  11        3.42        2.48      1.51 o 
   1  11  11      107.21       82.70      2.54 o 
   2  11  11        9.64        7.30      2.24 o 
   3  11  11        2.57        3.75      1.77 o 
   4  11  11       10.50       11.53      2.80 o 
  -4  12  11        3.66        4.16      3.29 o 
  -3  12  11       44.72       38.60      7.20 o 
  -2  12  11        2.08        4.22      2.69 o 
  -1  12  11        2.89        2.10      2.52 o 
   0  12  11      181.77      188.09      4.15 o 
   1  12  11        0.01        0.54      1.68 o 
   2  12  11        0.48        0.85      1.71 o 
   3  12  11       40.41       39.80      2.88 o 
  -3  13  11        1.26       -1.08      3.02 o 
  -2  13  11       46.32       39.49      8.22 o 
  -1  13  11       41.96       43.05      3.33 o 
   0  13  11        9.00        5.40      2.87 o 
   1  13  11        9.08        6.46      1.90 o 
   2  13  11        0.69       -0.25      1.46 o 
  -9   0  12      128.60      149.57      9.65 o 
  -8   0  12        3.59        3.73      1.99 o 
  -7   0  12        4.14        2.73      4.50 o 
  -6   0  12     1000.45      998.51     12.55 o 
  -5   0  12        8.84        9.55      1.81 o 
  -4   0  12        2.07        0.32      2.14 o 
  -3   0  12       89.46      122.03      3.55 o 
  -2   0  12        1.65        2.46      2.20 o 
  -1   0  12       29.46       24.92      4.83 o 
   0   0  12     7665.27     9122.19    129.88 o 
   1   0  12       95.14       81.74      7.80 o 
   2   0  12      223.14      217.24      5.67 o 
   3   0  12     3264.63     3636.45     54.37 o 
   4   0  12       48.65       49.63      4.35 o 
   5   0  12      599.62      562.15      6.91 o 
   6   0  12      563.23      492.34      6.20 o 
   7   0  12       41.21       38.04      5.77 o 
   8   0  12       16.72       14.15      7.40 o 
  -9   1  12        0.02        0.68      1.42 o 
  -8   1  12        0.62        0.44      1.17 o 
  -7   1  12      411.32      359.21      4.86 o 
  -6   1  12        3.65        4.26      2.47 o 
  -5   1  12      508.12      481.60      5.11 o 
  -4   1  12      153.40      138.67      2.65 o 
  -3   1  12       17.89       18.62      2.14 o 
  -2   1  12      133.91      120.59      2.40 o 
  -1   1  12      260.15      281.83      4.12 o 
   0   1  12      232.96      207.26      4.04 o 
   1   1  12      134.66      162.41      4.00 o 
   2   1  12      914.53      859.65      8.16 o 
   3   1  12       91.91       96.21      3.77 o 
   4   1  12      157.35      162.57      4.79 o 
   5   1  12       76.56       76.24      2.13 o 
   6   1  12        6.47        7.21      1.05 o 
   7   1  12      237.11      246.40      6.22 o 
   8   1  12        0.87        1.75      5.11 o 
  -9   2  12        3.56        4.51      1.97 o 
  -8   2  12       21.89       30.43      1.98 o 
  -7   2  12      126.40      152.47      3.65 o 
  -6   2  12        5.14        4.09      1.73 o 
  -5   2  12      610.88      617.56      8.94 o 
  -4   2  12      207.80      196.14      2.80 o 
  -3   2  12        0.36        0.71      1.31 o 
  -2   2  12      286.23      291.13      3.57 o 
  -1   2  12      844.17      900.73      7.93 o 
   0   2  12       70.76       67.63      2.81 o 
   1   2  12       21.87       17.24      2.56 o 
   2   2  12      568.63      605.52      6.49 o 
   3   2  12      104.36      102.27      4.18 o 
   4   2  12       30.74       32.96      3.51 o 
   5   2  12      586.44      507.55      5.03 o 
   6   2  12       25.26       23.26      3.43 o 
   7   2  12       27.60       30.02      2.84 o 
  -8   3  12        2.95        2.63      1.49 o 
  -7   3  12       24.59       28.10      1.94 o 
  -6   3  12      262.94      276.06      3.87 o 
  -5   3  12       12.01        8.74      1.77 o 
  -4   3  12        0.57        0.77      0.83 o 
  -3   3  12      658.23      659.12      5.40 o 
  -2   3  12       55.56       58.07      1.92 o 
  -1   3  12       64.46       62.69      2.16 o 
   0   3  12      333.13      366.79      4.23 o 
   1   3  12      179.22      158.22      3.43 o 
   2   3  12       22.50       18.79      3.30 o 
   3   3  12      766.34      769.05      8.69 o 
   4   3  12      125.75      112.20      3.09 o 
   5   3  12       27.92       23.59      0.82 o 
   6   3  12       94.44       97.75      3.16 o 
   7   3  12        1.19        0.50      1.91 o 
  -8   4  12        4.40        1.29      6.43 o 
  -7   4  12      199.56      199.78      3.64 o 
  -6   4  12        0.68        1.48      0.99 o 
  -5   4  12     1477.19     1427.74     11.34 o 
  -4   4  12       86.33       73.59      2.69 o 
  -3   4  12       49.38       52.30      1.61 o 
  -2   4  12      245.09      215.82      2.71 o 
  -1   4  12      190.80      186.80      2.90 o 
   0   4  12       12.14       18.92      2.02 o 
   1   4  12     1818.29     1759.94     14.24 o 
   2   4  12       18.58       12.95      2.62 o 
   3   4  12       26.87       20.73      3.43 o 
   4   4  12       63.51       53.50      2.14 o 
   5   4  12       27.86       25.43      2.66 o 
   6   4  12       30.68       25.72      2.50 o 
   7   4  12      241.17      249.28      5.17 o 
  -8   5  12       73.48       68.20     10.29 o 
  -7   5  12      163.93      170.69      6.48 o 
  -6   5  12       12.36       13.26      3.17 o 
  -5   5  12       60.18       50.39      3.03 o 
  -4   5  12     2124.70     2022.55     45.12 o 
  -3   5  12        0.00       -0.14      0.64 o 
  -2   5  12       66.20       57.34      1.99 o 
  -1   5  12       49.08       41.28      1.39 o 
   0   5  12       19.01       21.65      1.66 o 
   1   5  12       30.34       29.70      1.77 o 
   2   5  12      107.53      104.98      2.74 o 
   3   5  12       36.49       32.43      2.21 o 
   4   5  12        3.37        3.36      0.75 o 
   5   5  12       10.05        4.72      2.74 o 
   6   5  12       17.29       21.42      2.61 o 
   7   5  12       51.67       52.87      3.12 o 
  -8   6  12        0.60        1.45      4.83 o 
  -7   6  12        0.27        1.41      2.40 o 
  -6   6  12      243.51      235.10      6.09 o 
  -5   6  12       10.38       15.84      3.02 o 
  -4   6  12        4.08        4.97      2.75 o 
  -3   6  12      313.56      279.61      5.79 o 
  -2   6  12       15.91       17.37      1.60 o 
  -1   6  12       34.22       30.27      2.46 o 
   0   6  12       88.35       81.57      3.64 o 
   1   6  12        1.36        2.17      1.45 o 
   2   6  12      172.50      174.53      3.82 o 
   3   6  12        7.23        8.23      1.25 o 
   4   6  12        1.42        1.33      1.29 o 
   5   6  12        2.15        0.34      1.86 o 
   6   6  12        8.97        7.91      3.42 o 
   7   6  12        5.70        3.36      2.32 o 
  -7   7  12       53.02       51.23      3.77 o 
  -6   7  12        1.59        2.39      2.76 o 
  -5   7  12        0.90        2.06      2.80 o 
  -4   7  12      769.34      768.56      9.37 o 
  -3   7  12       56.96       53.52      3.47 o 
  -2   7  12       88.43       90.69      3.24 o 
  -1   7  12        0.01        0.31      1.17 o 
   0   7  12       11.24        9.06      1.70 o 
   1   7  12       88.81       90.31      3.34 o 
   2   7  12      656.26      666.45      7.20 o 
   3   7  12       41.96       46.89      3.97 o 
   4   7  12       79.53       74.35      3.83 o 
   5   7  12        5.90        7.24      2.53 o 
   6   7  12        4.00        4.52      3.41 o 
  -7   8  12       60.70       76.89     12.55 o 
  -6   8  12        2.74        1.85      2.74 o 
  -5   8  12      152.07      127.33      5.60 o 
  -4   8  12      653.87      641.44      9.29 o 
  -3   8  12        2.31        1.27      2.26 o 
  -2   8  12       31.13       32.19      2.90 o 
  -1   8  12      136.71      142.89      3.77 o 
   0   8  12       34.95       34.73      2.57 o 
   1   8  12      933.42      949.56      8.94 o 
   2   8  12      286.84      274.07      4.51 o 
   3   8  12        7.17        6.96      2.11 o 
   4   8  12       29.29       29.73      2.03 o 
   5   8  12       61.43       58.92      3.85 o 
   6   8  12       34.19       28.78      2.98 o 
  -6   9  12        3.06        1.95      3.04 o 
  -5   9  12        0.52        1.61      3.58 o 
  -4   9  12       16.22       14.14      3.05 o 
  -3   9  12      308.48      314.34      8.67 o 
  -2   9  12        0.37       -2.16      2.29 o 
  -1   9  12        7.99        4.73      1.25 o 
   0   9  12      376.35      377.90      5.39 o 
   1   9  12        3.21        1.82      1.69 o 
   2   9  12       12.06       11.62      1.66 o 
   3   9  12      146.42      161.11      3.99 o 
   4   9  12        4.79        5.89      2.27 o 
   5   9  12        7.74        9.60      2.48 o 
  -6  10  12       13.42       13.81      5.06 o 
  -5  10  12        8.16        7.18      3.81 o 
  -4  10  12        0.81        0.38      2.28 o 
  -3  10  12       48.66       43.67      3.89 o 
  -2  10  12       33.93       31.12      3.40 o 
  -1  10  12        0.54        1.47      0.71 o 
   0  10  12        0.32        0.80      1.35 o 
   1  10  12       35.63       37.16      1.98 o 
   2  10  12       62.57       66.37      2.48 o 
   3  10  12       23.21       30.07      1.84 o 
   4  10  12       47.48       48.39      2.97 o 
   5  10  12       61.10       51.90      3.11 o 
  -5  11  12      389.80      392.26     16.12 o 
  -4  11  12      115.14      120.73      5.90 o 
  -3  11  12        2.61        4.95      4.75 o 
  -2  11  12       60.42       58.78      3.61 o 
  -1  11  12      127.35      116.32      3.89 o 
   0  11  12        0.00        0.37      0.98 o 
   1  11  12      189.02      172.23      3.27 o 
   2  11  12        7.83        7.66      1.63 o 
   3  11  12        0.38        0.18      1.31 o 
   4  11  12        0.20       -0.72      1.93 o 
  -4  12  12        1.58        1.09      2.60 o 
  -3  12  12      124.43      136.02      4.76 o 
  -2  12  12       14.47       15.36      3.48 o 
  -1  12  12        0.15        0.20      2.20 o 
   0  12  12       75.34       99.63      4.60 o 
   1  12  12        0.57       -0.73      1.31 o 
   2  12  12        0.00       -1.54      1.54 o 
   3  12  12       17.21       18.63      3.42 o 
  -2  13  12       88.59       87.41      5.00 o 
  -1  13  12      104.36      101.28      5.57 o 
   0  13  12        4.55        4.80      3.35 o 
   1  13  12        0.33       -0.20      2.21 o 
  -8   1  13        8.69        9.38      2.73 o 
  -7   1  13      218.22      209.15      3.74 o 
  -6   1  13        2.05        3.14      1.44 o 
  -5   1  13       40.54       43.02      1.94 o 
  -4   1  13      133.75      142.32      2.44 o 
  -3   1  13        0.00        0.02      1.10 o 
  -2   1  13       24.47       25.91      2.00 o 
  -1   1  13       68.10       79.20      2.65 o 
   0   1  13        4.70        3.91      2.26 o 
   1   1  13      285.28      325.08      5.86 o 
   2   1  13     1102.58     1129.69     10.74 o 
   3   1  13      138.63      132.63      4.28 o 
   4   1  13       40.14       37.66      3.61 o 
   5   1  13      180.45      180.17      3.13 o 
   6   1  13       29.70       26.34      1.63 o 
   7   1  13       43.62       38.68      4.90 o 
  -8   2  13        2.57        4.88      1.59 o 
  -7   2  13        0.36       -0.19      1.93 o 
  -6   2  13        6.35        6.50      1.69 o 
  -5   2  13       65.20       62.50      2.23 o 
  -4   2  13      188.49      198.24      3.18 o 
  -3   2  13        1.94        0.52      1.13 o 
  -2   2  13        2.08        3.41      2.00 o 
  -1   2  13      384.24      432.81      5.31 o 
   0   2  13       15.51       17.54      2.10 o 
   1   2  13       85.83      114.24      3.59 o 
   2   2  13      249.24      241.34      4.42 o 
   3   2  13        0.92        1.53      2.27 o 
   4   2  13       23.32       19.48      3.25 o 
   5   2  13        0.34        0.16      1.02 o 
   6   2  13        3.03        0.95      2.05 o 
   7   2  13      170.02      186.92      6.58 o 
  -8   3  13        1.41        0.80      3.54 o 
  -7   3  13        4.92        4.13      1.27 o 
  -6   3  13      285.40      261.63      3.88 o 
  -5   3  13        0.58        0.38      1.14 o 
  -4   3  13       13.67       12.27      1.65 o 
  -3   3  13      165.35      171.48      2.92 o 
  -2   3  13        3.32        3.42      1.79 o 
  -1   3  13        1.64        1.88      1.41 o 
   0   3  13      956.15     1057.52      8.72 o 
   1   3  13       66.73       63.28      3.27 o 
   2   3  13      133.58      125.69      3.79 o 
   3   3  13       99.38       91.99      3.42 o 
   4   3  13        6.12        6.06      1.96 o 
   5   3  13       79.42       71.86      2.08 o 
   6   3  13      112.79       92.07      4.20 o 
   7   3  13       34.76       37.85      2.58 o 
  -8   4  13        1.91        4.99      4.50 o 
  -7   4  13        3.42        2.12      1.63 o 
  -6   4  13        0.06        0.04      0.69 o 
  -5   4  13       84.19       90.40      2.49 o 
  -4   4  13      113.09      101.63      2.54 o 
  -3   4  13        0.87        2.18      1.06 o 
  -2   4  13        1.88        4.80      1.39 o 
  -1   4  13      285.02      324.63      3.98 o 
   0   4  13       55.24       58.49      3.31 o 
   1   4  13      620.31      601.98      6.77 o 
   2   4  13       58.88       53.59      3.67 o 
   3   4  13        0.43        1.45      2.00 o 
   4   4  13       35.67       35.75      1.64 o 
   5   4  13      145.56      145.55      3.91 o 
   6   4  13        0.81        0.23      2.16 o 
   7   4  13       21.27       20.17      2.56 o 
  -8   5  13       27.80       32.33      6.11 o 
  -7   5  13      111.58      130.79      4.53 o 
  -6   5  13        5.85       35.07     20.36 o 
  -5   5  13      363.68      357.67      5.74 o 
  -4   5  13       22.56       15.11      1.20 o 
  -3   5  13       95.79       88.87      2.84 o 
  -2   5  13       16.39       15.18      1.45 o 
  -1   5  13      158.11      136.95      2.72 o 
   0   5  13        1.31        2.08      1.28 o 
   1   5  13       31.36       33.81      1.74 o 
   2   5  13     1523.46     1535.02     12.07 o 
   3   5  13       71.06       69.48      2.30 o 
   4   5  13        4.08        5.02      1.36 o 
   5   5  13        0.46        0.64      2.17 o 
   6   5  13        2.18        4.20      2.31 o 
   7   5  13        0.02       -0.68      2.63 o 
  -8   6  13        5.56        1.45      8.04 o 
  -7   6  13        0.50       -0.34      2.65 o 
  -6   6  13      457.51      473.98      7.90 o 
  -5   6  13       41.01       45.81      3.70 o 
  -4   6  13        3.34        3.84      3.16 o 
  -3   6  13     6266.51     6334.79     83.70 o 
  -2   6  13        6.48        5.51      0.90 o 
  -1   6  13       77.00       74.85      2.04 o 
   0   6  13      794.54      822.53      6.66 o 
   1   6  13        8.42        5.59      1.71 o 
   2   6  13      298.99      290.84      4.88 o 
   3   6  13     1543.37     1600.50     12.09 o 
   4   6  13        4.50        4.37      1.38 o 
   5   6  13        4.93        2.88      2.51 o 
   6   6  13      264.30      280.67      5.34 o 
  -7   7  13        0.17       -0.38      3.09 o 
  -6   7  13        3.97        2.15      2.58 o 
  -5   7  13      269.12      245.57      9.68 o 
  -4   7  13       28.15       30.43      3.57 o 
  -3   7  13       26.05       27.88      3.84 o 
  -2   7  13        6.58        4.98      1.28 o 
  -1   7  13       50.86       49.16      2.90 o 
   0   7  13      328.35      330.66      5.11 o 
   1   7  13       90.86       92.24      2.61 o 
   2   7  13       52.71       52.75      2.87 o 
   3   7  13       40.47       38.53      2.84 o 
   4   7  13       22.02       16.66      1.70 o 
   5   7  13        0.37        0.84      2.08 o 
   6   7  13       96.35       96.20      4.73 o 
  -7   8  13        7.35        6.08      4.01 o 
  -6   8  13        7.69        3.68      2.99 o 
  -5   8  13       55.91       46.20      4.21 o 
  -4   8  13      142.32      136.44      4.43 o 
  -3   8  13       23.22       22.29      3.81 o 
  -2   8  13        2.01        1.81      0.72 o 
  -1   8  13       50.24       43.07      1.67 o 
   0   8  13       49.07       46.69      2.83 o 
   1   8  13      114.40      117.94      4.02 o 
   2   8  13       22.76       20.32      1.94 o 
   3   8  13        2.55        2.12      1.71 o 
   4   8  13       17.98       13.30      2.80 o 
   5   8  13       21.36       23.41      3.18 o 
   6   8  13        0.05       -0.49      2.45 o 
  -6   9  13       21.34       15.93      4.69 o 
  -5   9  13        4.95        5.94      3.05 o 
  -4   9  13        0.59        0.47      2.74 o 
  -3   9  13       46.64       52.44      4.09 o 
  -2   9  13        0.31       -0.78      2.46 o 
  -1   9  13       19.82       19.35      1.54 o 
   0   9  13       31.08       37.44      1.83 o 
   1   9  13        6.71        6.67      1.66 o 
   2   9  13        3.06        2.59      1.77 o 
   3   9  13        0.47       -1.20      1.29 o 
   4   9  13       25.26       27.10      3.03 o 
   5   9  13        3.25        6.08      2.43 o 
  -5  10  13        7.33        7.62      3.36 o 
  -4  10  13       21.25       19.68      3.96 o 
  -3  10  13        3.24        2.39      3.04 o 
  -2  10  13        4.64        7.02      3.86 o 
  -1  10  13       49.35       43.51      2.92 o 
   0  10  13        0.46        0.87      1.25 o 
   1  10  13       11.55       10.13      1.81 o 
   2  10  13        7.36        7.17      1.85 o 
   3  10  13        5.79        4.50      1.67 o 
   4  10  13        0.71        3.41      2.49 o 
  -5  11  13      180.91      170.89      9.25 o 
  -4  11  13       25.43       22.71      4.28 o 
  -3  11  13        0.01        1.94      2.79 o 
  -2  11  13       38.95       35.83      7.90 o 
  -1  11  13        2.29        0.71      2.47 o 
   0  11  13        0.88        1.17      1.26 o 
   1  11  13        5.83        4.29      1.40 o 
   2  11  13        5.27        9.81      2.10 o 
   3  11  13        2.52        1.98      1.83 o 
  -3  12  13        7.01        5.21      2.88 o 
  -2  12  13        2.71        3.76      3.01 o 
  -1  12  13        0.75        2.92      4.21 o 
   0  12  13      930.12      939.54     11.58 o 
   1  12  13        5.78        4.85      1.62 o 
   2  12  13       12.15       11.86      2.02 o 
  -8   0  14        1.55        1.77      4.50 o 
  -7   0  14       15.14       13.99      3.38 o 
  -6   0  14     2568.13     2450.99     25.25 o 
  -5   0  14       45.20       46.49      5.63 o 
  -4   0  14        0.01       -0.23      1.92 o 
  -3   0  14      502.87      456.87      7.08 o 
  -2   0  14        0.73       -0.99      3.21 o 
  -1   0  14       46.45       46.63      3.34 o 
   0   0  14     3715.52     4422.89     44.70 o 
   1   0  14      147.40      173.41      7.16 o 
   2   0  14       41.34       42.36      4.47 o 
   3   0  14      213.55      226.35      7.57 o 
   4   0  14        3.10        2.44      4.16 o 
   5   0  14      394.34      358.32      5.68 o 
   6   0  14       86.27       97.38      3.58 o 
   7   0  14       38.94       38.40      6.58 o 
  -8   1  14        7.02        9.54      2.24 o 
  -7   1  14      113.12      121.28      3.92 o 
  -6   1  14       17.08       19.89      2.08 o 
  -5   1  14      834.18      775.16      7.32 o 
  -4   1  14       24.32       26.16      2.23 o 
  -3   1  14        5.33        5.82      1.52 o 
  -2   1  14       97.66       96.96      2.78 o 
  -1   1  14      234.86      274.92      4.15 o 
   0   1  14       80.55       88.81      3.18 o 
   1   1  14      913.62      936.69     10.43 o 
   2   1  14       58.08       59.57      3.50 o 
   3   1  14       36.35       35.43      3.64 o 
   4   1  14      345.95      336.81      6.38 o 
   5   1  14     1183.67     1126.54      9.06 o 
   6   1  14        9.94        8.33      1.82 o 
   7   1  14       13.78        9.83      3.65 o 
  -8   2  14        0.59        0.93      2.08 o 
  -7   2  14      120.99      119.85      3.40 o 
  -6   2  14        1.52        0.87      2.00 o 
  -5   2  14       84.94       80.83      2.29 o 
  -4   2  14     2179.67     2132.32     16.12 o 
  -3   2  14       34.31       36.26      1.84 o 
  -2   2  14       15.90       18.59      4.35 o 
  -1   2  14      102.70      107.22      3.19 o 
   0   2  14       41.01       45.66      2.82 o 
   1   2  14      180.31      151.02      3.98 o 
   2   2  14     1304.15     1325.16     13.68 o 
   3   2  14      321.79      319.78      6.05 o 
   4   2  14       34.52       41.71      3.45 o 
   5   2  14      165.93      159.81      3.65 o 
   6   2  14       20.99       18.21      2.16 o 
   7   2  14      208.46      216.11      7.22 o 
  -8   3  14        0.14        0.97      3.70 o 
  -7   3  14        1.51        2.57      1.80 o 
  -6   3  14      270.31      295.37      4.29 o 
  -5   3  14        2.47        1.28      1.11 o 
  -4   3  14       51.32       52.00      2.14 o 
  -3   3  14     1412.19     1521.95     12.14 o 
  -2   3  14        0.02        0.85      1.40 o 
  -1   3  14        6.19        6.01      1.68 o 
   0   3  14     1494.91     1595.68     13.37 o 
   1   3  14       10.41       10.64      2.46 o 
   2   3  14       11.66       11.70      2.54 o 
   3   3  14     1011.23     1049.84      9.92 o 
   4   3  14        0.08        1.00      2.58 o 
   5   3  14        2.55        1.01      0.85 o 
   6   3  14        7.02       12.09      2.46 o 
   7   3  14        0.00        1.05      2.42 o 
  -8   4  14        3.75       -1.29      4.18 o 
  -7   4  14      175.94      159.79      4.29 o 
  -6   4  14        3.71        3.69      1.27 o 
  -5   4  14       55.31       49.99      2.87 o 
  -4   4  14        0.43       -0.10      0.96 o 
  -3   4  14        9.61        9.40      1.32 o 
  -2   4  14      163.92      170.48      2.76 o 
  -1   4  14      572.40      620.88      6.62 o 
   0   4  14       27.67       23.26      2.18 o 
   1   4  14       13.25       15.19      2.66 o 
   2   4  14       28.15       30.96      2.78 o 
   3   4  14        0.87        1.76      2.27 o 
   4   4  14        0.02       -0.30      0.84 o 
   5   4  14      245.64      253.92      5.58 o 
   6   4  14        3.00        3.27      3.09 o 
   7   4  14        5.96        4.32      2.93 o 
  -8   5  14        0.90        1.61      4.66 o 
  -7   5  14       35.22       44.02      3.33 o 
  -6   5  14        0.13        1.36      2.49 o 
  -5   5  14      759.83      745.18      9.45 o 
  -4   5  14      336.47      330.77      4.37 o 
  -3   5  14       39.43       35.14      4.61 o 
  -2   5  14        8.93        6.93      1.25 o 
  -1   5  14      311.52      260.72      3.08 o 
   0   5  14       67.98       72.50      3.06 o 
   1   5  14      117.71      107.67      3.41 o 
   2   5  14     2086.58     1983.99     18.10 o 
   3   5  14       26.83       27.94      2.17 o 
   4   5  14        3.99        2.74      1.45 o 
   5   5  14       18.25       16.96      2.79 o 
   6   5  14       19.36       20.84      3.27 o 
  -7   6  14        0.36        2.43      2.92 o 
  -6   6  14       42.44       57.75      5.27 o 
  -5   6  14        2.19        1.83      2.42 o 
  -4   6  14       69.94       75.31      4.06 o 
  -3   6  14        3.24        2.40      0.77 o 
  -2   6  14        0.69        1.33      1.10 o 
  -1   6  14        9.82        9.82      1.60 o 
   0   6  14      410.45      441.05      4.55 o 
   1   6  14       14.58       15.32      1.56 o 
   2   6  14      114.43      109.20      2.84 o 
   3   6  14        3.63        3.27      1.38 o 
   4   6  14        7.20        5.06      1.03 o 
   5   6  14       27.68       25.78      3.08 o 
   6   6  14       37.01       38.77      3.36 o 
  -7   7  14      138.15      150.71      6.92 o 
  -6   7  14        2.75        5.36      3.30 o 
  -5   7  14      165.30      145.53      4.98 o 
  -4   7  14        1.80        0.14      2.42 o 
  -3   7  14        4.71        6.85      3.02 o 
  -2   7  14       27.07       16.45      1.15 o 
  -1   7  14        3.09        1.91      1.91 o 
   0   7  14       96.80       96.47      3.17 o 
   1   7  14       16.07        9.76      2.21 o 
   2   7  14      201.86      204.74      4.08 o 
   3   7  14        7.63        8.44      2.06 o 
   4   7  14        5.66        7.49      1.39 o 
   5   7  14        0.35        2.69      2.98 o 
   6   7  14        4.17        4.62      2.85 o 
  -6   8  14       10.99       10.94      4.43 o 
  -5   8  14      102.69      109.05      5.42 o 
  -4   8  14      103.19       89.85      4.46 o 
  -3   8  14        8.38        9.46      3.86 o 
  -2   8  14        3.58        1.64      0.59 o 
  -1   8  14      290.69      245.47      3.65 o 
   0   8  14        9.55        9.44      1.97 o 
   1   8  14       12.59        9.60      2.25 o 
   2   8  14       34.86       24.11      2.16 o 
   3   8  14        1.25        1.49      1.35 o 
   4   8  14       70.40       64.59      3.74 o 
   5   8  14        7.31        8.58      3.26 o 
  -6   9  14      322.77      326.43     11.17 o 
  -5   9  14        0.13        0.48      3.52 o 
  -4   9  14       19.69       19.70      3.77 o 
  -3   9  14      133.91      134.85      4.37 o 
  -2   9  14        0.02       -0.66      2.17 o 
  -1   9  14       42.16       37.76      2.25 o 
   0   9  14      269.79      286.13      3.91 o 
   1   9  14        0.00       -0.44      1.55 o 
   2   9  14        1.81        4.00      1.63 o 
   3   9  14       48.82       60.35      3.02 o 
   4   9  14        1.54        0.83      2.15 o 
   5   9  14        0.00        0.50      2.15 o 
  -5  10  14       56.49       76.19      5.21 o 
  -4  10  14       45.41       37.68      5.07 o 
  -3  10  14       11.41       11.43      4.03 o 
  -2  10  14      121.10      134.34      5.54 o 
  -1  10  14       20.60       20.43      4.28 o 
   0  10  14        0.50       -0.10      0.96 o 
   1  10  14        1.04        0.76      1.26 o 
   2  10  14       36.13       41.50      2.21 o 
   3  10  14        4.13        2.30      1.54 o 
   4  10  14       61.21       71.32      3.22 o 
  -4  11  14        0.26       -0.31      2.86 o 
  -3  11  14        0.77        0.54      2.79 o 
  -2  11  14       19.20       19.24      3.65 o 
  -1  11  14       25.07       20.31      3.63 o 
   0  11  14        0.37        2.06      2.43 o 
   1  11  14      115.28      101.19      2.79 o 
   2  11  14       91.36      106.16      2.90 o 
   3  11  14        1.31       -0.38      1.88 o 
  -3  12  14       73.06       76.03      4.52 o 
  -2  12  14        0.01       -0.36      2.58 o 
  -1  12  14        8.37        6.09      3.39 o 
   0  12  14      319.02      306.60      7.07 o 
   1  12  14        6.07        4.54      2.21 o 
  -8   1  15        0.63        1.12      1.97 o 
  -7   1  15      196.51      227.20      4.60 o 
  -6   1  15        0.55        0.41      1.39 o 
  -5   1  15     1170.60     1095.65      9.46 o 
  -4   1  15      342.65      374.42      4.31 o 
  -3   1  15       22.54       20.02      2.44 o 
  -2   1  15      152.65      152.15      2.94 o 
  -1   1  15      200.76      219.28      5.48 o 
   0   1  15       14.18       16.06      2.68 o 
   1   1  15     1871.66     1871.38     15.98 o 
   2   1  15      676.42      736.45      8.53 o 
   3   1  15       29.47       31.97      3.31 o 
   4   1  15       56.72       48.69      3.42 o 
   5   1  15      641.06      585.26      6.95 o 
   6   1  15        0.57       -0.72      2.38 o 
   7   1  15       82.58       88.17      8.51 o 
  -8   2  15        0.50       -0.72      1.34 o 
  -7   2  15      169.30      163.80      3.58 o 
  -6   2  15        6.44        7.14      1.43 o 
  -5   2  15      490.75      478.07      5.43 o 
  -4   2  15     2251.62     2202.10     16.90 o 
  -3   2  15        5.61        4.71      1.92 o 
  -2   2  15      124.72      125.64      3.03 o 
  -1   2  15       41.80       37.24      2.34 o 
   0   2  15       85.78       88.41      4.15 o 
   1   2  15      117.80      126.86      3.67 o 
   2   2  15      358.36      351.42      5.84 o 
   3   2  15        0.31       -0.80      2.19 o 
   4   2  15      232.48      225.23      5.59 o 
   5   2  15       15.22       19.66      3.24 o 
   6   2  15        7.53        7.26      1.89 o 
   7   2  15       64.37       81.02      5.37 o 
  -8   3  15        0.42        2.25      6.59 o 
  -7   3  15        1.99        3.60      1.93 o 
  -6   3  15      433.82      454.57      5.46 o 
  -5   3  15        2.09        2.44      1.25 o 
  -4   3  15       39.09       34.98      1.81 o 
  -3   3  15      694.37      740.34      7.96 o 
  -2   3  15       29.06       28.79      2.00 o 
  -1   3  15        0.14        1.23      2.17 o 
   0   3  15     1162.40     1225.50     10.91 o 
   1   3  15        6.07        5.89      2.71 o 
   2   3  15       16.67       17.35      2.85 o 
   3   3  15      970.68     1026.04     11.61 o 
   4   3  15       12.40       12.11      2.76 o 
   5   3  15       26.38       28.18      2.64 o 
   6   3  15       84.23       88.10      3.61 o 
  -8   4  15       49.81       50.35      9.81 o 
  -7   4  15      211.42      185.50      5.96 o 
  -6   4  15       30.44       28.52      1.65 o 
  -5   4  15        0.50        0.65      1.13 o 
  -4   4  15        0.38        0.27      0.73 o 
  -3   4  15      176.86      176.68      3.85 o 
  -2   4  15      141.48      154.15      2.69 o 
  -1   4  15       69.07       78.69      2.61 o 
   0   4  15       16.99       21.06      2.48 o 
   1   4  15       24.70       24.83      2.62 o 
   2   4  15       16.78       11.51      2.73 o 
   3   4  15      136.82      146.79      3.99 o 
   4   4  15       43.31       38.50      3.13 o 
   5   4  15      107.40      100.89      3.67 o 
   6   4  15       56.38       54.92      3.18 o 
  -7   5  15      116.94      141.61     10.03 o 
  -6   5  15        0.12        1.55      2.31 o 
  -5   5  15      214.95      179.63      6.28 o 
  -4   5  15      868.39      814.95      9.32 o 
  -3   5  15        4.07        2.91      1.21 o 
  -2   5  15      136.96      137.26      2.17 o 
  -1   5  15      303.53      290.90      4.26 o 
   0   5  15       56.84       52.47      2.97 o 
   1   5  15      162.14      141.33      4.54 o 
   2   5  15      722.33      690.30      8.01 o 
   3   5  15        8.36        7.44      1.95 o 
   4   5  15       51.38       50.91      4.70 o 
   5   5  15       33.74       29.72      3.82 o 
   6   5  15       30.29       27.48      4.28 o 
  -7   6  15        0.39       -1.87      4.16 o 
  -6   6  15        0.62        0.18      2.18 o 
  -5   6  15        3.04        2.91      2.88 o 
  -4   6  15       14.56       16.81      3.29 o 
  -3   6  15       22.58       23.23      2.52 o 
  -2   6  15       11.43       13.08      1.16 o 
  -1   6  15       12.70       12.29      1.36 o 
   0   6  15     1538.39     1570.45     14.27 o 
   1   6  15        5.85        4.84      1.47 o 
   2   6  15        2.35        1.19      1.62 o 
   3   6  15       40.07       44.44      2.56 o 
   4   6  15        1.82        0.78      1.42 o 
   5   6  15        0.02        0.29      2.44 o 
   6   6  15       44.63       57.30      4.95 o 
  -7   7  15      223.54      245.63     15.20 o 
  -6   7  15        0.03       -0.68      3.88 o 
  -5   7  15        8.54       10.72      2.98 o 
  -4   7  15       95.94       94.12      5.14 o 
  -3   7  15       52.47       54.99      3.69 o 
  -2   7  15       63.21       47.97      1.70 o 
  -1   7  15       27.08       26.51      1.91 o 
   0   7  15       46.64       47.02      2.40 o 
   1   7  15       54.50       59.78      7.67 o 
   2   7  15       32.72       42.16      2.36 o 
   3   7  15        2.87        2.57      1.41 o 
   4   7  15      103.22      110.97      4.32 o 
   5   7  15       41.22       51.75      4.26 o 
  -6   8  15        3.26        7.73      4.26 o 
  -5   8  15      158.42      145.70      4.84 o 
  -4   8  15      168.45      144.78      5.26 o 
  -3   8  15        0.28        0.30      2.87 o 
  -2   8  15        6.60        6.47      1.06 o 
  -1   8  15      246.69      208.09      3.80 o 
   0   8  15        0.12       -0.36      1.36 o 
   1   8  15       83.44       85.34      3.40 o 
   2   8  15        5.38        7.57      2.14 o 
   3   8  15        8.29        7.41      2.56 o 
   4   8  15        1.09       -0.01      2.20 o 
   5   8  15        0.07       -1.03      2.63 o 
  -5   9  15        0.69        2.17      4.01 o 
  -4   9  15       15.14       15.54      3.37 o 
  -3   9  15       20.90       19.52      3.22 o 
  -2   9  15       16.92       19.39      3.49 o 
  -1   9  15        1.75        1.05      0.95 o 
   0   9  15        2.34        0.85      1.38 o 
   1   9  15        0.22       -0.82      1.60 o 
   2   9  15        0.12        0.35      1.35 o 
   3   9  15       38.21       41.04      2.19 o 
   4   9  15       11.04       11.66      2.86 o 
  -5  10  15       42.71       56.34      6.03 o 
  -4  10  15      116.63      110.98      7.35 o 
  -3  10  15        4.13        5.02      3.05 o 
  -2  10  15      193.72      187.76      5.23 o 
  -1  10  15        0.94        4.60      2.72 o 
   0  10  15        7.19        5.44      1.91 o 
   1  10  15       17.19       17.86      1.65 o 
   2  10  15       25.38       19.06      1.94 o 
   3  10  15        2.50        4.12      2.38 o 
  -4  11  15       21.10       17.98      3.95 o 
  -3  11  15        6.79        8.04      3.36 o 
  -2  11  15       69.61       64.18      4.66 o 
  -1  11  15       32.62       18.84      4.20 o 
   0  11  15       19.56       18.36      3.54 o 
   1  11  15      196.25      184.79      3.65 o 
   2  11  15       40.99       44.91      2.18 o 
  -1  12  15        0.39        0.88      2.48 o 
   0  12  15      217.49      210.67      6.47 o 
  -8   0  16        1.00        1.45      3.06 o 
  -7   0  16        4.25        2.57      4.83 o 
  -6   0  16       14.47        8.27      3.32 o 
  -5   0  16       17.12       12.10      2.60 o 
  -4   0  16        6.49        8.64      3.22 o 
  -3   0  16     3774.72     4037.99     41.62 o 
  -2   0  16       23.81       26.99      3.47 o 
  -1   0  16        7.03        7.02      2.95 o 
   0   0  16      344.04      444.68      9.15 o 
   1   0  16      263.12      244.28      6.70 o 
   2   0  16      184.61      191.46      7.43 o 
   3   0  16     1881.49     1917.95     24.46 o 
   4   0  16      110.08      102.85      6.96 o 
   5   0  16       14.59        6.24      7.21 o 
   6   0  16      182.38      176.76      8.77 o 
  -8   1  16        6.51        8.82      2.47 o 
  -7   1  16        7.23       10.25      2.21 o 
  -6   1  16        0.36        1.43      1.22 o 
  -5   1  16      252.16      254.94      3.65 o 
  -4   1  16       43.14       48.38      2.21 o 
  -3   1  16       28.93       35.74      2.24 o 
  -2   1  16       50.83       45.61      2.61 o 
  -1   1  16      333.19      355.08      5.10 o 
   0   1  16       19.78       15.18      3.10 o 
   1   1  16      375.72      366.27      8.08 o 
   2   1  16       40.66       39.52      3.47 o 
   3   1  16       67.42       65.21      3.80 o 
   4   1  16        5.14        8.63      3.12 o 
   5   1  16        1.24        2.29      1.98 o 
   6   1  16       19.93       14.68      2.70 o 
  -8   2  16        4.14        4.50      6.59 o 
  -7   2  16       73.06       78.59      3.04 o 
  -6   2  16        2.61        3.60      1.56 o 
  -5   2  16      160.61      161.82      3.60 o 
  -4   2  16      447.92      443.52      4.93 o 
  -3   2  16       21.61       21.85      2.12 o 
  -2   2  16       85.87       77.56      3.10 o 
  -1   2  16        7.20        4.14      1.96 o 
   0   2  16       38.58       43.85      3.74 o 
   1   2  16       77.85       88.62      3.69 o 
   2   2  16      179.81      170.55      4.62 o 
   3   2  16       22.23       19.45      3.18 o 
   4   2  16       19.92       19.73      3.70 o 
   5   2  16       57.65       48.93      3.09 o 
   6   2  16        7.01        6.49      2.81 o 
  -8   3  16        3.19        3.38      4.34 o 
  -7   3  16        0.02       -0.50      2.42 o 
  -6   3  16       13.26       15.75      2.11 o 
  -5   3  16        0.00       -0.15      1.19 o 
  -4   3  16        0.17        1.24      1.57 o 
  -3   3  16     1605.54     1607.21     14.45 o 
  -2   3  16       10.62        7.18      1.97 o 
  -1   3  16       47.37       40.41      3.07 o 
   0   3  16     1788.04     2005.06     16.31 o 
   1   3  16       41.98       42.52      3.07 o 
   2   3  16      297.14      299.93      5.21 o 
   3   3  16       74.02       74.02      3.80 o 
   4   3  16        8.65        9.11      3.11 o 
   5   3  16      128.39      124.49      4.30 o 
   6   3  16      223.14      216.99      5.59 o 
  -7   4  16      131.53      126.06      4.56 o 
  -6   4  16        0.60        1.42      1.57 o 
  -5   4  16      108.61       96.03      1.73 o 
  -4   4  16      208.55      209.72      3.50 o 
  -3   4  16       37.89       34.05      2.30 o 
  -2   4  16       16.49       18.35      2.58 o 
  -1   4  16       89.38       89.61      2.65 o 
   0   4  16      233.97      224.31      3.90 o 
   1   4  16       77.56       81.60      3.61 o 
   2   4  16      646.47      663.99      8.44 o 
   3   4  16        1.20        1.09      2.61 o 
   4   4  16       21.15       16.89      3.38 o 
   5   4  16       76.53       75.98      3.80 o 
   6   4  16       43.90       42.34      6.23 o 
  -7   5  16       15.26       10.75      4.16 o 
  -6   5  16       12.98       10.16      2.86 o 
  -5   5  16       87.29       79.10      4.98 o 
  -4   5  16      272.69      250.44      4.28 o 
  -3   5  16       18.49       15.36      1.25 o 
  -2   5  16        0.95       -0.88      1.11 o 
  -1   5  16        0.00        0.80      1.32 o 
   0   5  16       92.05       84.01      3.87 o 
   1   5  16        3.74        4.29      2.31 o 
   2   5  16        2.09        2.18      2.10 o 
   3   5  16       26.09       20.80      3.14 o 
   4   5  16       23.20       22.77      2.88 o 
   5   5  16       51.48       54.35      4.32 o 
   6   5  16        0.10        0.07      2.11 o 
  -7   6  16        8.76        7.42      4.41 o 
  -6   6  16      474.90      495.88     16.89 o 
  -5   6  16        3.85        4.08      3.43 o 
  -4   6  16        8.36        5.82      3.28 o 
  -3   6  16       92.73       97.17      1.87 o 
  -2   6  16        9.67        9.94      1.28 o 
  -1   6  16       25.73       26.61      2.41 o 
   0   6  16      834.15      803.74      6.97 o 
   1   6  16       19.76       15.17      2.06 o 
   2   6  16        9.93        7.51      1.64 o 
   3   6  16       12.74       19.53      1.79 o 
   4   6  16       31.90       32.99      3.90 o 
   5   6  16       27.75       27.93      3.24 o 
  -6   7  16        0.12        0.15      2.48 o 
  -5   7  16       19.98       15.82      4.17 o 
  -4   7  16        5.80        4.66      2.68 o 
  -3   7  16        9.26        7.89      0.91 o 
  -2   7  16        9.85        5.58      1.77 o 
  -1   7  16      137.43      146.00      3.63 o 
   0   7  16        0.57        1.48      1.61 o 
   1   7  16       39.48       37.85      2.72 o 
   2   7  16       22.69       28.72      2.21 o 
   3   7  16       20.36       26.38      1.98 o 
   4   7  16       26.04       19.11      3.29 o 
   5   7  16       13.18       12.54      3.31 o 
  -6   8  16        0.51       -0.57      2.70 o 
  -5   8  16        1.36        2.28      3.76 o 
  -4   8  16      190.72      191.85      5.81 o 
  -3   8  16        3.55        3.39      2.71 o 
  -2   8  16       16.55       18.93      1.62 o 
  -1   8  16       13.51       13.90      2.15 o 
   0   8  16        0.63        1.02      2.05 o 
   1   8  16        0.21        2.11      2.15 o 
   2   8  16        8.54        6.30      1.89 o 
   3   8  16        2.25       -0.77      1.76 o 
   4   8  16       19.24       19.38      3.46 o 
  -5   9  16       14.33       17.49      4.81 o 
  -4   9  16        0.19       -0.08      2.51 o 
  -3   9  16      202.94      209.63      7.50 o 
  -2   9  16       11.20       13.33      3.84 o 
  -1   9  16        1.42        1.18      1.36 o 
   0   9  16        0.10        2.39      2.06 o 
   1   9  16        0.90        1.97      2.04 o 
   2   9  16       14.90       14.10      2.68 o 
   3   9  16       27.19       25.56      2.18 o 
   4   9  16        7.62        9.17      3.28 o 
  -4  10  16       86.52       85.32      5.94 o 
  -3  10  16        2.03        1.66      2.84 o 
  -2  10  16       45.19       42.49      3.81 o 
  -1  10  16        4.19        6.34      2.86 o 
   0  10  16        0.00        1.65      1.66 o 
   1  10  16        0.69        1.17      1.69 o 
   2  10  16       29.59       24.61      2.35 o 
   3  10  16        1.59        1.47      2.11 o 
  -3  11  16        0.10        3.68      5.18 o 
  -2  11  16        0.14        4.63      4.32 o 
  -1  11  16        0.77        3.82      3.64 o 
   0  11  16        0.01       -1.03      2.80 o 
   1  11  16       79.72       75.04      2.82 o 
  -7   1  17       29.36       24.07      2.47 o 
  -6   1  17        2.81        3.46      1.66 o 
  -5   1  17        7.14        4.10      1.49 o 
  -4   1  17      603.14      641.70      6.76 o 
  -3   1  17       20.41       17.70      2.54 o 
  -2   1  17        4.01        5.40      1.75 o 
  -1   1  17       23.47       30.29      2.57 o 
   0   1  17       66.80       75.70      3.43 o 
   1   1  17      172.50      192.89      4.61 o 
   2   1  17      803.17      869.00     10.99 o 
   3   1  17       98.73       94.19      4.24 o 
   4   1  17        1.52        2.83      2.70 o 
   5   1  17       14.68       11.89      2.48 o 
   6   1  17        2.99        1.64      3.27 o 
  -7   2  17       66.93       76.14      3.29 o 
  -6   2  17        8.87        8.41      1.55 o 
  -5   2  17      159.29      148.68      2.95 o 
  -4   2  17      120.17      124.47      2.83 o 
  -3   2  17       23.09       21.29      2.08 o 
  -2   2  17       36.16       38.18      2.42 o 
  -1   2  17      281.04      270.78      4.92 o 
   0   2  17        5.38        7.55      2.94 o 
   1   2  17      223.94      238.79      5.22 o 
   2   2  17     1881.93     1905.75     16.71 o 
   3   2  17        0.06       -0.21      2.44 o 
   4   2  17       10.02       14.15      3.72 o 
   5   2  17        1.77        4.20      2.29 o 
   6   2  17       34.07       38.43      3.24 o 
  -7   3  17        1.99       -0.55      3.30 o 
  -6   3  17      751.19      740.98      8.10 o 
  -5   3  17       35.14       35.33      2.29 o 
  -4   3  17        6.08        6.03      1.65 o 
  -3   3  17     1817.92     1902.30     16.19 o 
  -2   3  17        0.25        0.87      2.03 o 
  -1   3  17       67.24       64.49      3.55 o 
   0   3  17        8.69        5.69      2.49 o 
   1   3  17        0.37        0.63      2.16 o 
   2   3  17      159.43      166.27      4.36 o 
   3   3  17      244.71      276.24      6.12 o 
   4   3  17        5.60        8.87      3.14 o 
   5   3  17       20.58       16.30      3.28 o 
   6   3  17       78.97       92.43      5.55 o 
  -7   4  17       50.04       48.57      4.17 o 
  -6   4  17        7.35        7.06      3.45 o 
  -5   4  17      325.09      289.98      4.84 o 
  -4   4  17       45.44       40.81      1.55 o 
  -3   4  17        0.31        0.90      1.42 o 
  -2   4  17       21.05       16.29      1.70 o 
  -1   4  17       16.75       19.01      2.47 o 
   0   4  17       80.03       81.81      3.29 o 
   1   4  17       18.12       18.50      2.62 o 
   2   4  17        0.32        1.22      2.17 o 
   3   4  17       18.25       17.49      2.90 o 
   4   4  17       14.37        8.66      4.16 o 
   5   4  17      259.36      255.79      4.99 o 
  -7   5  17       29.46       27.46      4.12 o 
  -6   5  17        0.01        0.35      4.48 o 
  -5   5  17       25.66       28.07      3.12 o 
  -4   5  17       80.48       75.03      1.77 o 
  -3   5  17       46.73       45.32      1.91 o 
  -2   5  17        0.17       -0.58      1.08 o 
  -1   5  17      198.90      162.57      3.39 o 
   0   5  17       28.87       23.97      2.76 o 
   1   5  17       26.44       27.22      2.94 o 
   2   5  17       30.25       22.68      3.35 o 
   3   5  17       61.97       63.94      2.42 o 
   4   5  17       74.84       75.33      3.37 o 
   5   5  17       20.16       26.28      3.59 o 
  -6   6  17        0.05       -0.74      3.34 o 
  -5   6  17        0.20        1.43      2.50 o 
  -4   6  17        6.16        7.18      2.68 o 
  -3   6  17      332.97      338.70      3.43 o 
  -2   6  17        4.02        4.28      1.30 o 
  -1   6  17       17.41       15.63      1.92 o 
   0   6  17       65.19       71.12      2.37 o 
   1   6  17        3.50        5.13      2.03 o 
   2   6  17       10.65       10.87      1.69 o 
   3   6  17      274.79      301.31      7.72 o 
   4   6  17        1.23        0.06      2.49 o 
   5   6  17        2.72       -0.19      2.46 o 
  -6   7  17        1.80        0.90      2.92 o 
  -5   7  17       20.98       21.51      5.29 o 
  -4   7  17        7.97        4.43      2.77 o 
  -3   7  17        0.15        0.51      2.53 o 
  -2   7  17      104.71      111.43      3.24 o 
  -1   7  17       71.30       78.44      2.75 o 
   0   7  17        0.56        0.73      1.42 o 
   1   7  17        6.50        7.72      1.97 o 
   2   7  17        6.85       10.20      2.41 o 
   3   7  17       15.71       13.60      2.28 o 
   4   7  17       93.90      106.00      5.52 o 
  -5   8  17      200.81      210.78      6.54 o 
  -4   8  17        0.11       -1.00      3.09 o 
  -3   8  17        2.56        3.57      3.06 o 
  -2   8  17       57.11       72.71     12.06 o 
  -1   8  17       35.81       25.37      2.74 o 
   0   8  17        0.00        0.54      2.00 o 
   1   8  17       18.05       15.18      2.53 o 
   2   8  17      104.92      125.43      3.97 o 
   3   8  17       15.64       11.25      1.80 o 
   4   8  17       16.29       18.94      3.60 o 
  -5   9  17        7.13        9.16      3.65 o 
  -4   9  17        1.21        3.65      3.11 o 
  -3   9  17      592.31      571.52     10.31 o 
  -2   9  17        2.11        1.78      4.25 o 
  -1   9  17        0.14        2.35      2.52 o 
   0   9  17      184.60      199.91      4.67 o 
   1   9  17        0.13        0.54      2.30 o 
   2   9  17       17.00       21.71      2.59 o 
   3   9  17      232.15      224.71      6.25 o 
  -3  10  17        1.06        3.14      3.63 o 
  -2  10  17        5.36        5.86      4.09 o 
  -1  10  17        0.30       -1.16      2.65 o 
   0  10  17       23.49       27.25      3.39 o 
   1  10  17       20.66       19.87      2.52 o 
   2  10  17       20.94       21.52      2.32 o 
  -1  11  17        1.27        1.58      3.98 o 
   0  11  17        0.51        0.14      2.60 o 
  -7   0  18        0.56       -0.63      1.85 o 
  -6   0  18      389.09      443.12      7.40 o 
  -5   0  18        0.42        0.29      2.28 o 
  -4   0  18      129.25      130.32      4.98 o 
  -3   0  18       86.58       93.52      4.64 o 
  -2   0  18       32.76       37.59      4.99 o 
  -1   0  18        0.02        1.26      4.20 o 
   0   0  18     1258.82     1432.81     20.83 o 
   1   0  18        1.30        2.41      4.16 o 
   2   0  18       60.89       55.87      8.10 o 
   3   0  18       88.22       99.08     13.51 o 
   4   0  18        6.48        6.75      5.18 o 
   5   0  18        4.37        0.78      4.52 o 
   6   0  18       22.64       26.63      5.61 o 
  -7   1  18       96.96      100.33      3.64 o 
  -6   1  18        1.42        0.88      1.53 o 
  -5   1  18       31.81       26.73      2.18 o 
  -4   1  18     1210.34     1206.05     11.29 o 
  -3   1  18       60.41       61.50      2.67 o 
  -2   1  18      114.59      121.80      3.12 o 
  -1   1  18       23.55       28.76      3.66 o 
   0   1  18        0.99        0.78      2.11 o 
   1   1  18      103.36      104.43      4.01 o 
   2   1  18      250.18      251.88      5.30 o 
   3   1  18        1.48        2.62      2.68 o 
   4   1  18        3.97        4.73      3.42 o 
   5   1  18       28.10       18.63      3.27 o 
  -7   2  18       41.36       47.66      2.48 o 
  -6   2  18        3.79        3.46      1.63 o 
  -5   2  18      711.94      700.51      7.75 o 
  -4   2  18      650.94      682.79      7.17 o 
  -3   2  18       60.12       58.28      2.49 o 
  -2   2  18       18.20       18.90      2.21 o 
  -1   2  18      183.67      173.04      4.68 o 
   0   2  18       77.68       75.82      3.39 o 
   1   2  18      477.76      484.74      7.34 o 
   2   2  18     1061.61     1095.50     11.91 o 
   3   2  18      116.49      113.01      4.55 o 
   4   2  18       96.81       94.03      4.78 o 
   5   2  18        9.92       10.72      2.85 o 
  -7   3  18        9.62       10.55      3.54 o 
  -6   3  18      230.47      233.82      3.31 o 
  -5   3  18        1.01        1.50      1.26 o 
  -4   3  18       21.93       25.29      1.83 o 
  -3   3  18       28.76       36.48      2.24 o 
  -2   3  18        0.28        0.33      2.05 o 
  -1   3  18        0.13        1.33      1.83 o 
   0   3  18     1098.27     1136.24     11.28 o 
   1   3  18       75.79       81.25      3.41 o 
   2   3  18       13.60       13.14      3.06 o 
   3   3  18      205.36      210.25      5.27 o 
   4   3  18        2.99        3.56      3.04 o 
   5   3  18       39.16       38.83      3.79 o 
  -7   4  18       35.08       40.34      4.70 o 
  -6   4  18        6.74        7.94      3.05 o 
  -5   4  18       28.73       22.96      1.32 o 
  -4   4  18       67.64       67.43      2.10 o 
  -3   4  18        9.91       11.10      1.86 o 
  -2   4  18      135.64      116.96      2.98 o 
  -1   4  18      241.96      255.86      4.15 o 
   0   4  18      138.50      131.91      3.67 o 
   1   4  18       13.31        9.29      2.59 o 
   2   4  18      209.80      208.26      5.01 o 
   3   4  18        3.84        6.51      2.97 o 
   4   4  18      158.02      171.63      6.40 o 
   5   4  18      396.31      407.18      6.34 o 
  -6   5  18       11.91       12.58      4.18 o 
  -5   5  18      167.54      165.82      4.67 o 
  -4   5  18      192.48      171.88      3.56 o 
  -3   5  18        0.11        0.19      1.26 o 
  -2   5  18       11.82       13.69      1.94 o 
  -1   5  18      228.80      189.13      4.21 o 
   0   5  18        8.09        7.99      2.74 o 
   1   5  18        0.69        1.17      1.97 o 
   2   5  18        4.65        7.41      2.85 o 
   3   5  18        4.30        4.34      1.98 o 
   4   5  18       43.52       40.47      3.32 o 
   5   5  18       18.77       18.85      3.84 o 
  -6   6  18       64.85       64.77      4.72 o 
  -5   6  18        5.12        0.24      3.48 o 
  -4   6  18       19.50       22.05      4.13 o 
  -3   6  18      145.37      141.27      2.42 o 
  -2   6  18        4.88        5.79      1.38 o 
  -1   6  18       20.18       16.61      2.51 o 
   0   6  18        4.58        8.94      2.04 o 
   1   6  18        2.99        2.73      1.99 o 
   2   6  18        2.86        2.68      1.67 o 
   3   6  18      108.33       99.06      5.43 o 
   4   6  18        4.39        6.50      2.99 o 
  -5   7  18      143.13      159.12     13.03 o 
  -4   7  18        4.97        2.39      2.75 o 
  -3   7  18        4.18        2.10      2.98 o 
  -2   7  18      258.40      245.36      4.67 o 
  -1   7  18       54.83       60.86      2.25 o 
   0   7  18        0.04        0.21      1.28 o 
   1   7  18       36.01       32.70      2.71 o 
   2   7  18       81.53       86.45      3.93 o 
   3   7  18        0.41       -0.88      2.10 o 
   4   7  18       67.54       70.20      5.06 o 
  -5   8  18       52.30       41.43      5.46 o 
  -4   8  18        9.80       11.59      3.36 o 
  -3   8  18        2.77        3.43      3.44 o 
  -2   8  18        5.58        5.66      3.43 o 
  -1   8  18       55.69       47.07      3.03 o 
   0   8  18       22.57       22.64      2.68 o 
   1   8  18        7.58        6.98      2.20 o 
   2   8  18       93.02       97.36      3.71 o 
   3   8  18        4.14        4.78      1.86 o 
  -4   9  18        6.29        5.36      3.75 o 
  -3   9  18        0.01       -1.68      4.04 o 
  -2   9  18        1.02        1.22      3.82 o 
  -1   9  18        2.01        0.60      3.02 o 
   0   9  18       39.16       37.25      2.43 o 
   1   9  18        3.53        4.99      2.07 o 
   2   9  18        4.05        1.34      1.84 o 
  -2  10  18       19.34       17.80      4.16 o 
  -1  10  18        5.27        4.86      3.64 o 
   0  10  18        1.00        0.15      2.38 o 
   1  10  18       82.72      108.12      3.26 o 
  -7   1  19       41.46       37.17      2.21 o 
  -6   1  19        3.02        2.38      1.73 o 
  -5   1  19       32.97       30.93      2.63 o 
  -4   1  19      932.83      927.39     10.77 o 
  -3   1  19       23.96       24.45      2.72 o 
  -2   1  19        5.31        6.29      2.11 o 
  -1   1  19       12.06       12.75      2.32 o 
   0   1  19       54.99       56.83      4.24 o 
   1   1  19        1.33        2.83      2.72 o 
   2   1  19       49.05       50.48      3.77 o 
   3   1  19       25.36       26.90      4.06 o 
   4   1  19       77.05       76.32      4.19 o 
   5   1  19        0.06       -0.05      1.99 o 
  -7   2  19       73.20       77.88      4.01 o 
  -6   2  19        3.01        1.21      1.82 o 
  -5   2  19      182.43      173.56      3.47 o 
  -4   2  19      139.26      124.00      3.81 o 
  -3   2  19       41.17       41.01      2.51 o 
  -2   2  19      127.66      128.91      3.36 o 
  -1   2  19       74.54       81.77      4.74 o 
   0   2  19       26.14       24.57      2.77 o 
   1   2  19      523.31      532.28      7.95 o 
   2   2  19        1.37        0.27      2.39 o 
   3   2  19        0.94        1.75      2.86 o 
   4   2  19       10.06        8.24      3.68 o 
   5   2  19       71.97       71.53      3.39 o 
  -6   3  19      110.28      106.91      3.86 o 
  -5   3  19        1.22        2.04      1.87 o 
  -4   3  19       11.91       10.76      1.58 o 
  -3   3  19     1391.02     1496.24     12.48 o 
  -2   3  19        5.87        5.12      2.16 o 
  -1   3  19        0.00        1.82      2.07 o 
   0   3  19      823.56      898.69      8.96 o 
   1   3  19        2.57        4.17      3.12 o 
   2   3  19       34.26       31.39      3.41 o 
   3   3  19      463.20      486.10      7.42 o 
   4   3  19        1.14       -0.31      2.47 o 
   5   3  19        2.62        2.27      2.84 o 
  -6   4  19        0.51        0.44      2.52 o 
  -5   4  19        8.76        6.95      3.57 o 
  -4   4  19       57.55       62.38      3.40 o 
  -3   4  19       28.07       27.73      2.53 o 
  -2   4  19       33.06       24.38      2.74 o 
  -1   4  19       13.53       17.35      2.80 o 
   0   4  19        5.63        7.23      2.46 o 
   1   4  19      101.05       95.66      3.48 o 
   2   4  19       23.33       31.55      3.10 o 
   3   4  19       49.37       50.55      3.87 o 
   4   4  19       55.18       65.46      6.36 o 
  -6   5  19        0.17        0.73      2.80 o 
  -5   5  19      133.69      132.40      4.55 o 
  -4   5  19      191.38      165.08      2.93 o 
  -3   5  19        0.05        0.69      1.37 o 
  -2   5  19       28.16       25.08      2.12 o 
  -1   5  19       86.61       82.02      2.67 o 
   0   5  19       16.91       15.05      2.62 o 
   1   5  19       26.88       26.50      3.19 o 
   2   5  19        0.81        1.75      2.48 o 
   3   5  19        0.00       -0.24      1.57 o 
   4   5  19        8.57        4.48      2.72 o 
  -5   6  19        0.00       -0.48      3.13 o 
  -4   6  19       11.35       11.54      3.60 o 
  -3   6  19        3.55        3.02      1.11 o 
  -2   6  19       21.88       22.65      1.80 o 
  -1   6  19        1.14        0.61      1.46 o 
   0   6  19      346.47      439.49      7.18 o 
   1   6  19        0.05        1.09      1.99 o 
   2   6  19        2.65        3.67      1.77 o 
   3   6  19      146.99      143.21      4.74 o 
   4   6  19       27.48       25.49      3.74 o 
  -5   7  19       29.38       34.13      4.87 o 
  -4   7  19        2.82        3.83      2.96 o 
  -3   7  19       17.14       20.14      5.47 o 
  -2   7  19      140.34      126.23      4.15 o 
  -1   7  19       43.83       41.47      2.22 o 
   0   7  19        1.74        1.41      1.84 o 
   1   7  19        0.02        2.18      1.84 o 
   2   7  19       19.33       20.44      2.42 o 
   3   7  19       26.28       23.62      2.91 o 
  -4   8  19       18.65       16.70      3.58 o 
  -3   8  19        1.27        1.60      3.62 o 
  -2   8  19        0.38        3.23      3.78 o 
  -1   8  19        0.21        1.22      1.65 o 
   0   8  19        2.76        2.61      2.98 o 
   1   8  19        0.42       -1.08      1.92 o 
   2   8  19        8.99        7.26      2.98 o 
  -3   9  19       11.56       17.25      5.91 o 
  -2   9  19        9.64       12.46      4.42 o 
  -1   9  19        0.22        0.37      3.52 o 
   0   9  19        1.83        3.44      2.84 o 
   1   9  19       15.39       15.68      2.72 o 
  -6   0  20      270.25      271.46      6.06 o 
  -5   0  20       21.92       15.25      3.25 o 
  -4   0  20        1.44        1.32      2.86 o 
  -3   0  20     4725.18     5089.78     87.26 o 
  -2   0  20        9.41        5.17      5.55 o 
  -1   0  20       89.14       82.95      4.55 o 
   0   0  20      733.02      793.19     23.24 o 
   1   0  20       47.00       43.47     13.75 o 
   2   0  20      388.85      437.13     11.35 o 
   3   0  20      921.07      980.27     20.99 o 
   4   0  20        8.78       12.45      4.76 o 
  -6   1  20        4.07        3.24      1.89 o 
  -5   1  20      214.00      206.12      3.63 o 
  -4   1  20       40.45       43.78      2.84 o 
  -3   1  20       67.64       60.14      2.90 o 
  -2   1  20        3.99        5.10      1.99 o 
  -1   1  20       57.65       55.24      4.52 o 
   0   1  20      150.37      157.24      4.39 o 
   1   1  20       24.28       23.85      3.72 o 
   2   1  20      758.74      810.11     11.32 o 
   3   1  20       45.10       46.05      4.20 o 
   4   1  20        0.21       -0.35      2.95 o 
  -6   2  20        5.04        4.33      1.70 o 
  -5   2  20        5.78        7.60      1.59 o 
  -4   2  20      120.13      114.68      4.27 o 
  -3   2  20       29.11       23.66      2.22 o 
  -2   2  20        1.76        1.58      1.74 o 
  -1   2  20       85.53       73.27      3.00 o 
   0   2  20       78.47       79.53      4.52 o 
   1   2  20       34.78       42.01      3.28 o 
   2   2  20       19.39       21.83      3.49 o 
   3   2  20       10.42       11.15      3.74 o 
   4   2  20       17.38       25.81      4.01 o 
  -6   3  20       43.12       53.59      3.84 o 
  -5   3  20        4.84        2.69      2.14 o 
  -4   3  20       18.08       16.36      2.00 o 
  -3   3  20      150.51      159.97      3.13 o 
  -2   3  20        1.24        2.36      1.82 o 
  -1   3  20        9.73       10.49      2.17 o 
   0   3  20       48.63       44.67      3.10 o 
   1   3  20       49.58       56.07      4.46 o 
   2   3  20       16.85       27.37      6.08 o 
   3   3  20       17.92       15.58      3.25 o 
   4   3  20       26.49       23.98      4.03 o 
  -6   4  20        0.70        3.66      3.32 o 
  -5   4  20        2.32        2.27      3.09 o 
  -4   4  20      173.18      174.27      2.97 o 
  -3   4  20        0.27       -0.10      1.89 o 
  -2   4  20       24.13       28.75      2.31 o 
  -1   4  20       83.93       91.59      4.15 o 
   0   4  20        0.06       -0.38      1.75 o 
   1   4  20        0.93        2.51      2.49 o 
   2   4  20      198.81      207.05      5.20 o 
   3   4  20        1.73        0.68      3.06 o 
   4   4  20       25.12       27.39      4.29 o 
  -5   5  20        1.76        2.37      3.77 o 
  -4   5  20       46.35       41.06      4.05 o 
  -3   5  20        2.02        1.26      1.62 o 
  -2   5  20       65.53       64.44      2.86 o 
  -1   5  20       34.19       27.96      2.59 o 
   0   5  20        4.30        3.50      2.97 o 
   1   5  20       19.59       16.03      5.01 o 
   2   5  20        6.05        7.65      2.73 o 
   3   5  20       27.86       21.71      3.39 o 
   4   5  20       23.47        9.47      5.73 o 
  -5   6  20        1.97        3.57      4.59 o 
  -4   6  20        0.39       -1.50      3.41 o 
  -3   6  20        3.68        0.95      2.94 o 
  -2   6  20        7.33        4.86      1.40 o 
  -1   6  20        2.15        1.25      1.68 o 
   0   6  20      581.97      590.74      7.19 o 
   1   6  20        3.80        5.04      2.57 o 
   2   6  20       21.90       30.04      2.83 o 
   3   6  20        6.28        5.20      2.26 o 
  -4   7  20        1.53       -0.65      2.73 o 
  -3   7  20        4.49        1.08      4.55 o 
  -2   7  20        0.21        0.03      2.70 o 
  -1   7  20        0.85        1.59      1.34 o 
   0   7  20       41.60       42.73      2.41 o 
   1   7  20        5.04        6.66      2.14 o 
   2   7  20       10.49       10.78      2.60 o 
  -3   8  20        0.56       -0.64      3.13 o 
  -2   8  20        1.17        2.19      2.83 o 
  -1   8  20        3.02        0.39      2.50 o 
   0   8  20        0.01        0.10      2.10 o 
   1   8  20       39.90       40.19      3.12 o 
  -1   9  20        0.33        0.98      2.67 o 
  -6   1  21        0.39       -0.35      1.67 o 
  -5   1  21       76.03       68.66      2.99 o 
  -4   1  21      131.46      135.99      4.07 o 
  -3   1  21       25.77       21.17      3.22 o 
  -2   1  21      144.80      143.83      4.12 o 
  -1   1  21      206.68      211.48      5.56 o 
   0   1  21        9.10        6.82      2.91 o 
   1   1  21       11.00        9.67      3.16 o 
   2   1  21      694.84      712.52      9.50 o 
   3   1  21       27.45       27.45      4.13 o 
   4   1  21       30.31       34.92      5.61 o 
  -6   2  21        0.01        0.55      1.47 o 
  -5   2  21       33.99       27.34      2.73 o 
  -4   2  21       88.86       94.14      4.45 o 
  -3   2  21        1.20        2.81      1.89 o 
  -2   2  21        0.07        0.21      1.69 o 
  -1   2  21      128.32      108.29      4.20 o 
   0   2  21        0.70        1.51      2.40 o 
   1   2  21        9.32       13.86      3.82 o 
   2   2  21       12.67       13.56      6.05 o 
   3   2  21        5.91        4.81      3.04 o 
   4   2  21       33.59       36.31      4.10 o 
  -5   3  21        1.25        1.56      1.34 o 
  -4   3  21        0.41        1.31      2.24 o 
  -3   3  21        8.61        9.53      2.10 o 
  -2   3  21        0.78        0.51      2.12 o 
  -1   3  21       14.18       14.31      2.62 o 
   0   3  21       35.52       35.35      3.20 o 
   1   3  21        1.52        1.98      2.36 o 
   2   3  21        0.73        1.82      2.63 o 
   3   3  21        4.30        6.43      3.42 o 
  -5   4  21       93.18      102.52      5.67 o 
  -4   4  21      515.53      518.86      8.08 o 
  -3   4  21        0.00        0.54      1.78 o 
  -2   4  21      127.71      131.61      3.10 o 
  -1   4  21        0.01       -1.03      2.07 o 
   0   4  21        4.15        5.41      2.97 o 
   1   4  21        1.96        2.51      2.66 o 
   2   4  21      473.29      526.14      7.97 o 
   3   4  21       31.70       21.25      6.19 o 
  -5   5  21      281.24      304.98      8.05 o 
  -4   5  21        1.78        3.09      2.92 o 
  -3   5  21        2.80        1.48      1.71 o 
  -2   5  21       65.56       74.31      4.57 o 
  -1   5  21       31.66       24.05      2.57 o 
   0   5  21        4.90        5.71      2.53 o 
   1   5  21      161.80      171.47      5.48 o 
   2   5  21      100.42      109.51      4.67 o 
   3   5  21        3.91        1.86      2.04 o 
  -4   6  21        0.64        0.14      2.87 o 
  -3   6  21       81.71       85.10      5.06 o 
  -2   6  21        1.18        1.83      1.37 o 
  -1   6  21        2.54        4.57      2.15 o 
   0   6  21       24.80       32.32      2.51 o 
   1   6  21       13.10        9.24      2.69 o 
   2   6  21        2.76        1.52      1.75 o 
  -3   7  21        1.59       -3.14      5.06 o 
  -2   7  21       36.94       40.98      4.12 o 
  -1   7  21       35.81       37.35      2.24 o 
   0   7  21        0.00        0.74      1.91 o 
   1   7  21       53.08       57.27      3.80 o 
  -2   8  21        0.06       -0.50      2.74 o 
  -1   8  21        0.46        0.20      2.56 o 
   0   8  21        1.38        0.99      2.60 o 
  -5   0  22        0.02        0.43      2.13 o 
  -4   0  22       36.60       42.94      4.25 o 
  -3   0  22      357.08      394.58      8.38 o 
  -2   0  22        2.07       -0.23      2.33 o 
  -1   0  22        0.11        0.02      2.22 o 
   0   0  22     1119.42     1194.85     16.49 o 
   1   0  22       46.55       53.30      5.11 o 
   2   0  22        0.04        1.04      3.86 o 
   3   0  22       58.36       70.60      6.13 o 
  -5   1  22        8.91        7.03      2.47 o 
  -4   1  22      220.17      227.41      4.50 o 
  -3   1  22        7.20        5.93      2.89 o 
  -2   1  22       41.51       44.74      4.09 o 
  -1   1  22        5.96        5.55      2.86 o 
   0   1  22       91.72       99.09      4.65 o 
   1   1  22       21.42       21.27      3.53 o 
   2   1  22       76.75       77.86      5.14 o 
   3   1  22        0.83        3.99      5.20 o 
  -5   2  22        2.13        5.27      1.96 o 
  -4   2  22       50.63       48.38      3.12 o 
  -3   2  22       40.44       43.74      3.48 o 
  -2   2  22        0.02        0.42      2.76 o 
  -1   2  22      124.73      128.95      4.91 o 
   0   2  22        7.18        5.25      3.02 o 
   1   2  22       14.77       17.92      3.69 o 
   2   2  22        8.62        5.86      3.07 o 
   3   2  22       26.99       23.92      3.76 o 
  -5   3  22        0.09       -1.18      3.35 o 
  -4   3  22       39.05       38.24      2.69 o 
  -3   3  22      179.26      196.58      4.02 o 
  -2   3  22       33.23       35.29      2.48 o 
  -1   3  22        1.38        3.22      3.03 o 
   0   3  22      110.56      164.10      5.97 o 
   1   3  22        6.34        4.50      2.90 o 
   2   3  22       42.35       45.87      4.17 o 
   3   3  22      136.89      136.04      5.75 o 
  -4   4  22      335.96      332.41      8.29 o 
  -3   4  22       12.15       11.10      2.96 o 
  -2   4  22      225.68      225.60      4.22 o 
  -1   4  22       14.64       14.31      2.83 o 
   0   4  22        4.49        2.61      3.00 o 
   1   4  22       43.63       51.78      3.69 o 
   2   4  22        9.68        6.82      3.09 o 
  -4   5  22       52.45       46.02      4.60 o 
  -3   5  22       21.37       13.62      2.82 o 
  -2   5  22       13.10       15.04      2.46 o 
  -1   5  22        7.71        4.89      2.00 o 
   0   5  22       17.82       19.36      3.54 o 
   1   5  22      160.74      173.36      4.78 o 
   2   5  22       66.30       66.49      4.51 o 
  -3   6  22      169.03      152.45      5.97 o 
  -2   6  22        0.50        0.89      1.66 o 
  -1   6  22        2.04        2.39      1.78 o 
   0   6  22        0.01       -1.24      1.72 o 
   1   6  22        0.01        1.46      2.26 o 
  -1   7  22       46.28       45.56      2.21 o 
   0   7  22        0.00        1.65      2.75 o 
  -4   1  23       17.89        6.92      2.51 o 
  -3   1  23        4.51        3.78      2.41 o 
  -2   1  23        9.39        8.34      2.45 o 
  -1   1  23        6.91        5.99      2.65 o 
   0   1  23        6.38        5.00      3.15 o 
   1   1  23       45.93       47.95      4.89 o 
   2   1  23        5.65        5.71      3.72 o 
  -4   2  23      159.49      152.07      4.94 o 
  -3   2  23       14.75       12.43      2.83 o 
  -2   2  23       20.17       17.21      3.81 o 
  -1   2  23        5.94        5.15      2.40 o 
   0   2  23       28.93       33.19      3.73 o 
   1   2  23        0.00        0.02      2.44 o 
   2   2  23        7.21        5.09      3.51 o 
  -4   3  23        0.01       -0.14      2.11 o 
  -3   3  23      509.15      562.98      7.22 o 
  -2   3  23        2.07        1.36      2.30 o 
  -1   3  23        8.49        7.66      3.11 o 
   0   3  23        1.17       -2.12      3.26 o 
   1   3  23        0.64       -0.82      3.13 o 
   2   3  23        6.48        3.81      3.48 o 
  -3   4  23        0.68        1.23      2.48 o 
  -2   4  23        8.71        8.73      2.42 o 
  -1   4  23        6.21        7.30      2.59 o 
   0   4  23        9.55        6.98      2.98 o 
   1   4  23        6.70        4.36      3.61 o 
  -3   5  23        2.72        3.74      3.28 o 
  -2   5  23       13.54        9.99      3.02 o 
  -1   5  23        6.48        4.70      2.58 o 
   0   5  23        0.48       -0.38      2.34 o 
  -3   0  24       12.10       11.81      4.04 o 
  -2   0  24        1.76        1.81      3.68 o 
  -1   0  24       14.86       18.06      4.74 o 
   0   0  24       39.91       57.08      8.13 o 
   1   0  24        5.15        8.94      7.30 o 
  -3   1  24       16.24       12.01      2.90 o 
  -2   1  24       78.29       79.59      3.97 o 
  -1   1  24      105.85      112.18      4.19 o 
   0   1  24        3.59        5.71      2.76 o 
   1   1  24        1.87        3.29      2.85 o 
  -3   2  24        1.44        2.26      2.80 o 
  -2   2  24        3.01        3.27      2.34 o 
  -1   2  24       39.36       31.47      3.29 o 
   0   2  24       51.82       53.15      3.62 o 
   1   2  24        0.86        2.60      3.08 o 
  -2   3  24        0.85        0.54      2.51 o 
  -1   3  24        4.50        3.20      2.30 o 
   0   3  24      344.77      389.18     11.09 o 
  -1   4  24       37.54       38.99      3.10 o 
                                                 
